# Supplementary material for: Effects of Different Photoperiods on the Transcriptome of the Ovary and Small White Follicles in Zhedong White Geese
Source: Animals (Basel). 2024 Sep 23;14(18):2747. doi: 10.3390/ani14182747 (PMC11428510; doi:10.3390/ani14182747)
Supplement: Supplementary file 1 [file animals-14-02747-s001.zip › Supplementary Table S1.xlsx]

## Sheet: Ovary
gene_name	description	FoldChange(SB/LB)	log2fc(SP/LP)	pvalue	padjust
SPP1	secreted phosphoprotein 1	65.6533	6.0368	1.26404e-16	1.58245e-12
MGAT4A	mannosyl (alpha-1,3-)-glycoprotein beta-1,4-N-acetylglucosaminyltransferase, isozyme A, transcript variant X3	4.63318	2.212	1.91911e-13	8.00843e-10
SETBP1	SET binding protein 1	4.70595	2.23449	1.37057e-12	4.28953e-09
NF1	neurofibromin 1, transcript variant X1	2.57894	1.36678	2.75876e-11	5.75614e-08
DRD1	dopamine receptor D1	5.34761	2.41889	6.2639e-11	9.80222e-08
ZNF462	zinc finger protein 462	2.74505	1.45683	6.01963e-11	9.80222e-08
PREX2	phosphatidylinositol-3,4,5-trisphosphate-dependent Rac exchange factor 2	6.01061	2.58751	1.66324e-10	2.08221e-07
DENND4C	DENN/MADD domain containing 4C	3.08357	1.6246	2.24648e-10	2.5567e-07
STK38	serine/threonine kinase 38	2.00081	1.00058	3.98543e-10	4.1578e-07
PLA2R1	phospholipase A2 receptor 1, 180kDa	5.57095	2.47792	1.33859e-09	1.19699e-06
KIAA2018	KIAA2018 ortholog, transcript variant X2	3.43205	1.77907	1.72062e-09	1.43603e-06
REST	RE1-silencing transcription factor	2.33031	1.22052	2.374e-09	1.8575e-06
TRRAP	transformation/transcription domain-associated protein, transcript variant X1	2.21738	1.14886	3.73902e-09	2.60049e-06
CPT1A	carnitine palmitoyltransferase 1A (liver), transcript variant X2	3.13507	1.6485	5.42192e-09	3.57248e-06
ARHGAP31	Rho GTPase activating protein 31, transcript variant X1	3.50098	1.80776	7.02525e-09	4.39745e-06
TGFBI	transforming growth factor, beta-induced, 68kDa, transcript variant X1	2.4564	1.29655	1.63662e-08	9.75659e-06
CRTC1	CREB regulated transcription coactivator 1, transcript variant X1	2.49882	1.32125	1.88389e-08	1.07202e-05
GAN	gigaxonin	3.54732	1.82673	2.94099e-08	1.60079e-05
WDFY4	WDFY family member 4, transcript variant X2	3.48579	1.80148	3.5962e-08	1.66744e-05
TET2	tet methylcytosine dioxygenase 2, transcript variant X2	3.27037	1.70945	3.44792e-08	1.66744e-05
JAK2	Janus kinase 2, transcript variant X1	2.38246	1.25245	3.46887e-08	1.66744e-05
OTOGL	otogelin-like	7.60431	2.92682	4.04171e-08	1.80708e-05
GREB1L	growth regulation by estrogen in breast cancer-like	2.87289	1.5225	4.85913e-08	2.09764e-05
ASXL2	additional sex combs like transcriptional regulator 2	3.19342	1.6751	1.53288e-07	6.05794e-05
PRKD3	protein kinase D3	2.191	1.13159	1.54848e-07	6.05794e-05
PDGFRA	platelet-derived growth factor receptor, alpha polypeptide, transcript variant X1	3.04013	1.60413	1.6532e-07	6.27163e-05
MTMR10	myotubularin related protein 10	2.32427	1.21678	1.9028e-07	7.00622e-05
NCOA2	nuclear receptor coactivator 2, transcript variant X8	3.06459	1.61569	2.18675e-07	7.82169e-05
ALDH1A3	aldehyde dehydrogenase 1 family, member A3, transcript variant X1	3.13105	1.64665	2.37628e-07	8.2635e-05
OGN	osteoglycin	2.91284	1.54243	3.87235e-07	0.000131022
CARD11	caspase recruitment domain family, member 11, transcript variant X1	3.81135	1.9303	4.22831e-07	0.000139301
GATA5	GATA binding protein 5	0.0174731	-5.83872	4.59331e-07	0.000147445
ANTXR1	anthrax toxin receptor 1	4.5614	2.18948	7.45304e-07	0.000216988
SGPP1	sphingosine-1-phosphate phosphatase 1	2.98451	1.5775	7.34028e-07	0.000216988
VIPR2	vasoactive intestinal peptide receptor 2, transcript variant X2	6.40637	2.67951	8.03594e-07	0.00022356
LARP1	La ribonucleoprotein domain family, member 1, transcript variant X1	2.56169	1.3571	9.95515e-07	0.000270932
FOXN2	forkhead box N2, transcript variant X2	2.75308	1.46105	1.05622e-06	0.000281337
FHL2	four and a half LIM domains 2, transcript variant X1	3.01262	1.59102	1.28704e-06	0.000328826
SCRIB	scribbled planar cell polarity protein, transcript variant X1	2.36625	1.24261	1.701e-06	0.000417544
MKL2	MKL/myocardin-like 2, transcript variant X1	2.55337	1.3524	2.3825e-06	0.000542299
PTAFR	platelet-activating factor receptor	4.20561	2.07231	3.63179e-06	0.000783903
RREB1	ras responsive element binding protein 1, transcript variant X1	2.21867	1.1497	3.83208e-06	0.00078721
FNIP1	folliculin interacting protein 1, transcript variant X1	2.00336	1.00242	4.43325e-06	0.000895159
POSTN	periostin, osteoblast specific factor, transcript variant X1	4.23608	2.08273	4.9143e-06	0.000974886
DENND4A	DENN/MADD domain containing 4A	3.71056	1.89164	5.06171e-06	0.000974886
ZHX1	zinc fingers and homeoboxes 1	2.51806	1.33231	5.54919e-06	0.00105258
RAB23	RAB23, member RAS oncogene family	3.03186	1.6002	7.92979e-06	0.00148169
NLRC5	NLR family, CARD domain containing 5	2.65969	1.41126	9.31358e-06	0.00166507
PLXNC1	plexin C1	2.2735	1.18491	9.44326e-06	0.00166507
LRRC17	leucine rich repeat containing 17	2.94753	1.55951	1.04782e-05	0.00179694
MPZL1	myelin protein zero-like 1, transcript variant X1	2.5798	1.36726	1.04745e-05	0.00179694
TLR4	toll-like receptor 4, transcript variant X2	2.5798	1.36726	1.04745e-05	0.00179694
MAN1A2	mannosidase, alpha, class 1A, member 2, transcript variant X1	2.45564	1.2961	1.25177e-05	0.00208945
MED13L	mediator complex subunit 13-like	2.39803	1.26185	1.41509e-05	0.00233099
KCTD5	potassium channel tetramerization domain containing 5, transcript variant X4	2.23705	1.1616	1.51112e-05	0.00245684
RHOJ	ras homolog family member J	4.56223	2.18974	1.54222e-05	0.00247526
DYNC2H1	dynein, cytoplasmic 2, heavy chain 1, transcript variant X2	2.08159	1.05769	1.60104e-05	0.00253714
MZB1	marginal zone B and B1 cell-specific protein	16.0576	4.00518	1.73076e-05	0.00270842
RAB3IP	RAB3A interacting protein, transcript variant X1	0.378798	-1.4005	1.77259e-05	0.00273963
ABCA1	ATP-binding cassette, sub-family A (ABC1), member 1, transcript variant X1	3.27838	1.71298	1.81855e-05	0.00277639
TEX36	testis expressed 36	0.0708591	-3.8189	1.90063e-05	0.00283262
C6	complement component 6	25.1405	4.65194	1.98525e-05	0.00292392
FBXO18	F-box protein, helicase, 18	2.72892	1.44833	2.11758e-05	0.00308256
MBOAT2	membrane bound O-acyltransferase domain containing 2	3.64338	1.86528	2.21605e-05	0.00311716
ZNF469	zinc finger protein 469	3.15825	1.65912	2.51411e-05	0.00345869
HNF1A	HNF1 homeobox A	2.42834	1.27997	2.51374e-05	0.00345869
IGF1R	insulin-like growth factor 1 receptor	2.3697	1.24471	3.24828e-05	0.00419229
MAP2	microtubule-associated protein 2, transcript variant X2	0.186423	-2.42335	3.33732e-05	0.00426325
TOP2A	topoisomerase (DNA) II alpha 170kDa	10.9037	3.44675	3.6128e-05	0.00447809
N4BP2	NEDD4 binding protein 2, transcript variant X6	3.25479	1.70257	4.14883e-05	0.00494659
NID1	nidogen 1	2.66491	1.41409	4.20535e-05	0.00496668
CUX1	cut-like homeobox 1	2.38416	1.25348	4.24931e-05	0.0049717
SPEN	spen family transcriptional repressor	2.11344	1.07959	4.4976e-05	0.00520935
ISM2	isthmin 2, transcript variant X1	2.84555	1.50871	4.87949e-05	0.00545413
FYB	FYN binding protein, transcript variant X1	2.70735	1.43688	4.95669e-05	0.0054914
CDKN2C	cyclin-dependent kinase inhibitor 2C (p18, inhibits CDK4)	2.27928	1.18858	5.10247e-05	0.0055637
ZBTB43	zinc finger and BTB domain containing 43	2.08573	1.06055	5.11244e-05	0.0055637
WISP1	WNT1 inducible signaling pathway protein 1	2.33368	1.2226	5.24152e-05	0.00560405
LRCH1	leucine-rich repeats and calponin homology (CH) domain containing 1	2.20856	1.14311	5.36642e-05	0.00560405
FRS3	fibroblast growth factor receptor substrate 3	2.05085	1.03623	5.37172e-05	0.00560405
RRAD	Ras-related associated with diabetes	0.0659152	-3.92324	5.31832e-05	0.00560405
KCNK1	potassium channel, two pore domain subfamily K, member 1, transcript variant X1	3.03042	1.59952	5.65447e-05	0.00580232
ITPR2	inositol 1,4,5-trisphosphate receptor, type 2	2.17698	1.12233	6.0971e-05	0.00620566
TET3	tet methylcytosine dioxygenase 3	2.27013	1.18278	7.08946e-05	0.0071575
M1AP	meiosis 1 associated protein	3.24979	1.70034	7.54461e-05	0.00743709
RBPJ	recombination signal binding protein for immunoglobulin kappa J region, transcript variant X1	2.15173	1.1055	7.51054e-05	0.00743709
PALM	paralemmin	0.47273	-1.08091	7.70804e-05	0.00748038
IGF1	insulin-like growth factor 1 (somatomedin C)	4.55117	2.18624	8.12221e-05	0.00782169
IL2RG	interleukin 2 receptor, gamma	3.63878	1.86345	8.41874e-05	0.00803285
COL4A6	collagen, type IV, alpha 6	2.68079	1.42266	8.72789e-05	0.00821538
DYRK1A	dual-specificity tyrosine-(Y)-phosphorylation regulated kinase 1A, transcript variant X1	2.68079	1.42266	8.72789e-05	0.00821538
ACSL6	acyl-CoA synthetase long-chain family member 6, transcript variant X2	0.319689	-1.64526	8.94185e-05	0.00835396
TNFSF13B	tumor necrosis factor (ligand) superfamily, member 13b	5.57899	2.48	9.30335e-05	0.0086273
FCGBP	Fc fragment of IgG binding protein	13.1039	3.71192	9.53995e-05	0.00871756
STAB1	stabilin 1	3.57992	1.83993	0.000102954	0.00907662
HMHA1	histocompatibility (minor) HA-1	2.42771	1.27959	0.000107753	0.00943325
ZP1	zona pellucida glycoprotein 1 (sperm receptor)	12.8819	3.68728	0.000109144	0.00947882
CRISPLD2	cysteine-rich secretory protein LCCL domain containing 2, transcript variant X3	2.99109	1.58067	0.00011183	0.00958902
FAHD1	fumarylacetoacetate hydrolase domain containing 1	0.477035	-1.06783	0.000113234	0.00964336
ALDOC	aldolase C, fructose-bisphosphate	0.341474	-1.55015	0.00012021	0.0101001
PTPN14	protein tyrosine phosphatase, non-receptor type 14	3.58133	1.8405	0.000123023	0.0102675
RAC2	ras-related C3 botulinum toxin substrate 2 (rho family, small GTP binding protein Rac2)	3.58133	1.8405	0.000123023	0.0102675
ARHGAP35	Rho GTPase activating protein 35	3.58133	1.8405	0.000123023	0.0102675
PPARG	peroxisome proliferator-activated receptor gamma, transcript variant X1	2.43917	1.28639	0.0001244	0.0103137
LRRK2	leucine-rich repeat kinase 2	2.43917	1.28639	0.0001244	0.0103137
ERN1	endoplasmic reticulum to nucleus signaling 1	2.39911	1.2625	0.000125399	0.0103281
HOXC8	homeobox C8	2.39911	1.2625	0.000125399	0.0103281
GPR20	G protein-coupled receptor 20, transcript variant X1	4.13389	2.0475	0.000126359	0.0103392
TRADD	TNFRSF1A-associated via death domain, transcript variant X1	2.97629	1.57351	0.000129671	0.0105413
ANKRD11	ankyrin repeat domain 11, transcript variant X1	2.09302	1.06559	0.000131806	0.0106457
EP300	E1A binding protein p300	2.09302	1.06559	0.000131806	0.0106457
PCDH19	protocadherin 19	3.70459	1.88931	0.000136528	0.0109564
MMP23B	matrix metallopeptidase 23B	2.25624	1.17392	0.000140503	0.0112036
ZCCHC24	zinc finger, CCHC domain containing 24	3.5434	1.82513	0.000142534	0.0112936
CALCRL	calcitonin receptor-like, transcript variant X1	2.56752	1.36038	0.000149695	0.0117864
RDH8	retinol dehydrogenase 8 (all-trans)	0.161952	-2.62637	0.000152128	0.0119031
CA5A	carbonic anhydrase VA, mitochondrial	2.29636	1.19935	0.000156118	0.0119971
FAM173A	family with sequence similarity 173, member A	0.332269	-1.58957	0.000156349	0.0119971
NTNG1	netrin G1, transcript variant X7	0.380808	-1.39286	0.000157163	0.0119971
SESN1	sestrin 1, transcript variant X4	2.06189	1.04397	0.000170388	0.0129278
RNF217	ring finger protein 217	2.51783	1.33218	0.000171758	0.0129532
GPR146	G protein-coupled receptor 146, transcript variant X2	2.25852	1.17538	0.000184205	0.0135017
FGF1	fibroblast growth factor 1 (acidic), transcript variant X3	0.117427	-3.09016	0.000184423	0.0135017
FZD4	frizzled class receptor 4	2.26455	1.17922	0.000190799	0.013807
ZCCHC17	zinc finger, CCHC domain containing 17	0.428384	-1.22302	0.000190268	0.013807
RALGAPA2	Ral GTPase activating protein, alpha subunit 2 (catalytic)	3.06834	1.61746	0.000198232	0.0141162
SERPING1	serpin peptidase inhibitor, clade G (C1 inhibitor), member 1	11.344	3.50386	0.000233761	0.0157336
CD2	CD2 molecule	2.62565	1.39267	0.000233072	0.0157336
MYNN	myoneurin	2.01658	1.01191	0.000238703	0.0159803
AKAP12	A kinase (PRKA) anchor protein 12, transcript variant X1	2.01976	1.01418	0.000244728	0.0161058
JCHAIN	joining chain of multimeric IgA and IgM	10.2395	3.35607	0.000259109	0.0167206
GPR65	G protein-coupled receptor 65, transcript variant X3	6.35528	2.66796	0.000268474	0.0171481
SETD1B	SET domain containing 1B	2.04593	1.03275	0.000282126	0.0177484
N4BP2L1	NEDD4 binding protein 2-like 1	2.383	1.25278	0.000294453	0.0184313
PSTPIP1	proline-serine-threonine phosphatase interacting protein 1	3.0966	1.63069	0.000315628	0.0191813
ATXN1	ataxin 1	2.20704	1.14211	0.000319206	0.019305
NEURL1B	neuralized E3 ubiquitin protein ligase 1B	2.20704	1.14211	0.000319206	0.019305
NCOR2	nuclear receptor corepressor 2	2.05178	1.03688	0.000324618	0.0195379
MPEG1	macrophage expressed 1	3.37495	1.75486	0.00032809	0.0196524
TLR7	toll-like receptor 7, transcript variant X1	2.2003	1.1377	0.000334279	0.0198334
DPM2	dolichyl-phosphate mannosyltransferase polypeptide 2, regulatory subunit	0.473572	-1.07834	0.000336788	0.019888
GNG7	guanine nucleotide binding protein (G protein), gamma 7	2.17938	1.12392	0.0003422	0.0201127
NHS	Nance-Horan syndrome (congenital cataracts and dental anomalies)	2.95304	1.5622	0.000450765	0.0250805
DOCK8	dedicator of cytokinesis 8	2.58316	1.36914	0.000456629	0.0252944
NINJ1	ninjurin 1	2.80797	1.48953	0.00047267	0.0259533
PVALB	parvalbumin, transcript variant X1	8.58166	3.10126	0.000478725	0.026171
ZNF618	zinc finger protein 618	3.06463	1.61571	0.000490877	0.0267187
SERINC5	serine incorporator 5, transcript variant X1	2.4549	1.29566	0.00051227	0.0273014
SLC6A17	solute carrier family 6 (neutral amino acid transporter), member 17	0.196918	-2.34434	0.000512487	0.0273014
CYTH4	cytohesin 4	2.40058	1.26338	0.000530891	0.0281619
LDB3	LIM domain binding 3, transcript variant X1	0.194547	-2.36181	0.000534022	0.0281647
HOGA1	4-hydroxy-2-oxoglutarate aldolase 1	0.381967	-1.38848	0.000540218	0.0281647
ITM2C	integral membrane protein 2C	0.376866	-1.40788	0.000558355	0.0282998
CARD9	caspase recruitment domain family, member 9, transcript variant X1	3.64929	1.86762	0.000582044	0.0290508
NELL2	neural EGFL like 2	4.91784	2.29803	0.000589859	0.0293033
HSD17B7	hydroxysteroid (17-beta) dehydrogenase 7	0.302608	-1.72448	0.000592475	0.029317
PPAPDC1B	phosphatidic acid phosphatase type 2 domain containing 1B	0.419811	-1.25219	0.000601084	0.0296005
LRRC73	leucine rich repeat containing 73	0.38429	-1.37973	0.000609213	0.0296649
SLC29A4	solute carrier family 29 (equilibrative nucleoside transporter), member 4	0.0258519	-5.27359	0.000615363	0.0297441
ARHGDIB	Rho GDP dissociation inhibitor (GDI) beta	0.445688	-1.16589	0.00062307	0.0300008
DLK2	delta-like 2 homolog (Drosophila), transcript variant X1	0.331083	-1.59474	0.00063348	0.0303852
KLHL30	kelch-like family member 30	0.00972754	-6.68371	0.000637539	0.0304632
SNCG	synuclein, gamma (breast cancer-specific protein 1), transcript variant X1	0.0347802	-4.84559	0.000648426	0.0308656
DNAH9	dynein, axonemal, heavy chain 9, transcript variant X1	3.40738	1.76866	0.000668967	0.031603
C7	complement component 7, transcript variant X1	5.46093	2.44915	0.000671647	0.0316103
CA4	carbonic anhydrase IV	6.96651	2.80044	0.000694615	0.0324393
EFNA5	ephrin-A5	0.238584	-2.06743	0.000721086	0.0330669
MARCO	macrophage receptor with collagenous structure, transcript variant X1	5.84991	2.54842	0.000736846	0.0336663
PTH1R	parathyroid hormone 1 receptor, transcript variant X2	3.28276	1.71491	0.000759633	0.0343316
SPI1	Spi-1 proto-oncogene	2.68887	1.427	0.000755891	0.0343316
NCF4	neutrophil cytosolic factor 4, 40kDa	2.74702	1.45787	0.000768845	0.0346229
ISL1	ISL LIM homeobox 1	0.0262823	-5.24977	0.000780373	0.034891
GP1BA	glycoprotein Ib (platelet), alpha polypeptide, transcript variant X1	15.2927	3.93477	0.0007881	0.0351111
TMEM45A	transmembrane protein 45A, transcript variant X2	3.32654	1.73402	0.000812045	0.0355973
UNC119	unc-119 lipid binding chaperone, transcript variant X1	0.439361	-1.18652	0.000833848	0.035803
DICER1	dicer 1, ribonuclease type III, transcript variant X1	2.23866	1.16263	0.000867173	0.0365801
OSR2	odd-skipped related transciption factor 2	0.175606	-2.50959	0.000865797	0.0365801
FAM26F	family with sequence similarity 26, member F	5.76962	2.52848	0.000954519	0.039308
IL1R2	interleukin 1 receptor, type II, transcript variant X1	3.79894	1.9256	0.000975436	0.0397768
DUSP8	dual specificity phosphatase 8, transcript variant X1	0.478598	-1.06311	0.00100343	0.0407854
WNT11	wingless-type MMTV integration site family, member 11	4.89727	2.29198	0.00110289	0.0436933
PTCHD3	patched domain containing 3	0.0285711	-5.1293	0.00117621	0.0457425
MKI67	marker of proliferation Ki-67	6.19188	2.63038	0.00123604	0.0474661
WBSCR27	Williams Beuren syndrome chromosome region 27	0.257128	-1.95944	0.00124674	0.0475941
LIPG	lipase, endothelial	0.289856	-1.78659	0.00125776	0.0478599
TMTC1	transmembrane and tetratricopeptide repeat containing 1, transcript variant X1	2.86045	1.51624	0.00131837	0.0488304
ZNF831	zinc finger protein 831, transcript variant X2	5.45817	2.44842	0.00134302	0.0493058

## Sheet: SWFs
gene_name	description	FoldChange(SB/LB)	log2fc(SP/LP)	pvalue	padjust
ZNF469	zinc finger protein 469	4.67521	2.22503	6.47727e-17	9.28517e-13
MRC2	mannose receptor, C type 2	2.77183	1.47084	3.14596e-15	2.25487e-11
HSPG2	heparan sulfate proteoglycan 2	2.84428	1.50806	1.72074e-14	6.16671e-11
STAB1	stabilin 1	3.34954	1.74396	8.45855e-14	2.42507e-10
PSD	pleckstrin and Sec7 domain containing	2.68619	1.42556	1.62162e-12	3.32085e-09
MISP	mitotic spindle positioning	0.392879	-1.34784	4.60212e-12	6.59714e-09
PODXL	podocalyxin-like, transcript variant X1	2.13184	1.0921	5.82362e-11	4.91068e-08
RNF144B	ring finger protein 144B, transcript variant X2	2.40322	1.26497	5.75386e-11	4.91068e-08
COL11A1	collagen, type XI, alpha 1, transcript variant X4	2.57308	1.3635	6.78399e-11	5.40269e-08
MGLL	monoglyceride lipase	2.09637	1.0679	1.74825e-10	1.25306e-07
ADAMTS9	ADAM metallopeptidase with thrombospondin type 1 motif, 9	2.50767	1.32635	2.98047e-10	1.94204e-07
MED13L	mediator complex subunit 13-like	2.36362	1.241	4.82036e-10	3.00434e-07
GALNT15	polypeptide N-acetylgalactosaminyltransferase 15, transcript variant X2	2.3858	1.25447	7.69908e-10	4.5986e-07
SVEP1	sushi, von Willebrand factor type A, EGF and pentraxin domain containing 1	2.17124	1.11852	8.61609e-10	4.75045e-07
MMP23B	matrix metallopeptidase 23B	2.16794	1.11633	8.35448e-10	4.75045e-07
SLC6A6	solute carrier family 6 (neurotransmitter transporter), member 6, transcript variant X3	2.24655	1.16771	1.1455e-09	6.08178e-07
AFF3	AF4/FMR2 family, member 3	2.31902	1.21352	1.65705e-09	7.91795e-07
DAZL	deleted in azoospermia-like	0.422528	-1.24288	2.59761e-09	1.12838e-06
NEB	nebulin	2.73509	1.45159	3.20308e-09	1.22487e-06
DMC1	DNA meiotic recombinase 1, transcript variant X6	3.22539	1.68947	3.5777e-09	1.28216e-06
CCDC68	coiled-coil domain containing 68	0.399222	-1.32474	3.49427e-09	1.28216e-06
TNS1	tensin 1	2.85286	1.51241	3.79728e-09	1.29605e-06
FGL2	fibrinogen-like 2	2.40672	1.26707	3.74811e-09	1.29605e-06
F10	coagulation factor X	2.77077	1.47029	4.39893e-09	1.46648e-06
BHLHE23	basic helix-loop-helix family, member e23	0.361122	-1.46944	4.8784e-09	1.58936e-06
CPXM1	carboxypeptidase X (M14 family), member 1	3.81929	1.93331	5.0389e-09	1.60517e-06
ANPEP	alanyl (membrane) aminopeptidase	2.38261	1.25254	1.40222e-08	4.10222e-06
ALPL	alkaline phosphatase, liver/bone/kidney	9.9458	3.31409	2.91647e-08	7.88823e-06
FKBP5	FK506 binding protein 5, transcript variant X1	3.1053	1.63473	3.25424e-08	8.63881e-06
DEPDC7	DEP domain containing 7	0.438443	-1.18954	3.94328e-08	1.00941e-05
GREB1L	growth regulation by estrogen in breast cancer-like	2.96035	1.56577	4.20621e-08	1.05782e-05
ZAR1L	zygote arrest 1-like	0.385611	-1.37478	4.59202e-08	1.09711e-05
ELK4	ELK4, ETS-domain protein (SRF accessory protein 1)	2.17429	1.12055	6.50628e-08	1.45731e-05
THBS2	thrombospondin 2, transcript variant X1	2.47677	1.30846	6.80027e-08	1.477e-05
TNRC18	trinucleotide repeat containing 18	2.18697	1.12893	7.06424e-08	1.51143e-05
COL12A1	collagen, type XII, alpha 1	2.59867	1.37777	1.22311e-07	2.50476e-05
VIPR2	vasoactive intestinal peptide receptor 2, transcript variant X2	2.61299	1.3857	1.41122e-07	2.84926e-05
CACNA1C	calcium channel, voltage-dependent, L type, alpha 1C subunit	2.42943	1.28062	1.71374e-07	3.36526e-05
PLA2R1	phospholipase A2 receptor 1, 180kDa	3.50481	1.80934	1.7737e-07	3.39013e-05
AHNAK	AHNAK nucleoprotein	2.13851	1.09661	1.86396e-07	3.51576e-05
ATHL1	ATH1, acid trehalase-like 1 (yeast), transcript variant X1	2.48178	1.31138	2.58724e-07	4.69469e-05
HIVEP2	human immunodeficiency virus type I enhancer binding protein 2, transcript variant X8	2.52426	1.33586	2.67112e-07	4.78631e-05
KMT2E	lysine (K)-specific methyltransferase 2E, transcript variant X1	2.01203	1.00866	3.00992e-07	5.26185e-05
TENM4	teneurin transmembrane protein 4, transcript variant X4	2.80913	1.49012	3.62907e-07	6.19319e-05
GRB14	growth factor receptor-bound protein 14, transcript variant X1	2.20405	1.14015	3.709e-07	6.25512e-05
JCHAIN	joining chain of multimeric IgA and IgM	2.49291	1.31783	4.13887e-07	6.74212e-05
TMEM132D	transmembrane protein 132D, transcript variant X1	0.353504	-1.5002	4.524e-07	7.16652e-05
ABCC9	ATP-binding cassette, sub-family C (CFTR/MRP), member 9	2.02139	1.01535	4.77589e-07	7.38065e-05
ANKRD10	ankyrin repeat domain 10, transcript variant X1	2.29305	1.19727	5.4296e-07	8.28013e-05
KPNA7	karyopherin alpha 7 (importin alpha 8)	0.459642	-1.12142	5.9975e-07	9.04991e-05
FCGBP	Fc fragment of IgG binding protein	4.32194	2.11168	6.08587e-07	9.08759e-05
OLAH	oleoyl-ACP hydrolase, transcript variant X1	0.285987	-1.80598	6.40857e-07	9.44022e-05
PDGFRA	platelet-derived growth factor receptor, alpha polypeptide, transcript variant X1	2.71024	1.43842	7.68592e-07	0.000109087
NFAT5	nuclear factor of activated T-cells 5, tonicity-responsive	2.34647	1.23049	9.15122e-07	0.000126137
HHIPL2	HHIP-like 2	2.1633	1.11323	9.48887e-07	0.000126655
ADAMTS2	ADAM metallopeptidase with thrombospondin type 1 motif, 2, transcript variant X2	2.04133	1.02951	9.85215e-07	0.000128391
ZP4	zona pellucida glycoprotein 4	0.422398	-1.24333	1.0659e-06	0.000136426
CDKN3	cyclin-dependent kinase inhibitor 3	0.472882	-1.08045	1.07867e-06	0.000136839
MGARP	mitochondria-localized glutamic acid-rich protein, transcript variant X1	0.453056	-1.14224	1.38696e-06	0.000168492
DRD2	dopamine receptor D2, transcript variant X1	0.384014	-1.38077	1.62738e-06	0.000194404
SMAD2	SMAD family member 2, transcript variant X2	2.0577	1.04103	1.72479e-06	0.000202029
PLEC	plectin	2.28355	1.19128	1.92049e-06	0.000210154
HTR4	5-hydroxytryptamine (serotonin) receptor 4, G protein-coupled	0.43694	-1.19449	1.91849e-06	0.000210154
USP46	ubiquitin specific peptidase 46, transcript variant X1	2.01311	1.00942	2.02985e-06	0.000220439
BTG4	B-cell translocation gene 4, transcript variant X2	0.459361	-1.1223	2.21693e-06	0.000238945
DYSF	dysferlin	2.68222	1.42343	2.31136e-06	0.00024369
SNX31	sorting nexin 31	0.404688	-1.30512	2.29876e-06	0.00024369
SPATA16	spermatogenesis associated 16	0.13881	-2.84881	2.45911e-06	0.000253606
TRNAK-CUU	tRNA-Lys	0.418203	-1.25772	2.63039e-06	0.000267423
TMTC1	transmembrane and tetratricopeptide repeat containing 1, transcript variant X1	2.4002	1.26315	2.78866e-06	0.000279549
ITGA11	integrin, alpha 11	3.45663	1.78937	2.86133e-06	0.000284841
SAMD11	sterile alpha motif domain containing 11	2.52198	1.33456	3.05274e-06	0.000293698
SLC2A9	solute carrier family 2 (facilitated glucose transporter), member 9	3.48825	1.8025	3.01511e-06	0.000293698
RASD1	RAS, dexamethasone-induced 1, transcript variant X1	5.4408	2.44382	3.13367e-06	0.000299474
CDKN1A	cyclin-dependent kinase inhibitor 1A (p21, Cip1)	0.452164	-1.14508	3.48229e-06	0.000328412
GTSF1	gametocyte specific factor 1, transcript variant X1	0.399591	-1.3234	3.61658e-06	0.000336647
TMPRSS13	transmembrane protease, serine 13	0.441793	-1.17856	3.71982e-06	0.000344024
CAPN10	calpain 10, transcript variant X1	3.12539	1.64404	3.75627e-06	0.000345168
SLC7A5	solute carrier family 7 (amino acid transporter light chain, L system), member 5	2.62905	1.39454	3.82269e-06	0.000349033
MMD2	monocyte to macrophage differentiation-associated 2	0.430744	-1.2151	3.93017e-06	0.000349932
STK32C	serine/threonine kinase 32C, transcript variant X1	2.27339	1.18485	3.92073e-06	0.000349932
AKR1D1	aldo-keto reductase family 1, member D1	0.468671	-1.09335	4.10999e-06	0.000350694
PRIMA1	proline rich membrane anchor 1	3.34565	1.74229	4.073e-06	0.000350694
NHS	Nance-Horan syndrome (congenital cataracts and dental anomalies)	3.47521	1.7971	4.04024e-06	0.000350694
TCEB2	transcription elongation factor B (SIII), polypeptide 2 (18kDa, elongin B), transcript variant X1	0.357261	-1.48495	3.98839e-06	0.000350694
FAM102B	family with sequence similarity 102, member B, transcript variant X1	2.23398	1.15962	3.96952e-06	0.000350694
SLC39A13	solute carrier family 39 (zinc transporter), member 13, transcript variant X5	2.00965	1.00694	4.18013e-06	0.000354569
CREB3L1	cAMP responsive element binding protein 3-like 1, transcript variant X1	2.52411	1.33578	4.27363e-06	0.000360367
POSTN	periostin, osteoblast specific factor, transcript variant X1	2.09738	1.06859	4.36991e-06	0.000364143
PAG1	phosphoprotein membrane anchor with glycosphingolipid microdomains 1, transcript variant X1	2.26836	1.18165	4.71267e-06	0.000386035
VENTX	VENT homeobox	0.428471	-1.22273	5.01631e-06	0.000406264
ADCY2	adenylate cyclase 2 (brain)	2.54257	1.34629	5.4797e-06	0.000441301
CRISPLD2	cysteine-rich secretory protein LCCL domain containing 2, transcript variant X3	2.03675	1.02627	5.66974e-06	0.000454055
CRB2	crumbs family member 2, transcript variant X1	2.13128	1.09172	6.11661e-06	0.000473954
BNC2	basonuclin 2	2.45845	1.29775	6.02351e-06	0.000473954
SYPL1	synaptophysin-like 1	0.467288	-1.09762	6.49168e-06	0.000494991
FBN2	fibrillin 2, transcript variant X1	2.52819	1.3381	6.62228e-06	0.000502277
NEIL2	nei-like DNA glycosylase 2	0.493907	-1.01769	6.69913e-06	0.000502785
G0S2	G0/G1 switch 2	0.467472	-1.09705	7.19284e-06	0.000537028
ENPP6	ectonucleotide pyrophosphatase/phosphodiesterase 6	0.462356	-1.11292	9.34525e-06	0.000653484
SYNPR	synaptoporin	0.370278	-1.43332	9.34257e-06	0.000653484
NRAP	nebulin-related anchoring protein	0.421005	-1.24809	9.6159e-06	0.000669145
PODN	podocan	2.1081	1.07594	1.01811e-05	0.00069831
SOST	sclerostin	0.400192	-1.32124	1.11964e-05	0.000746513
ACOT12	acyl-CoA thioesterase 12, transcript variant X1	0.448749	-1.15602	1.16563e-05	0.000760782
LMO2	LIM domain only 2 (rhombotin-like 1), transcript variant X1	2.09474	1.06677	1.18281e-05	0.00076722
CKS2	CDC28 protein kinase regulatory subunit 2	0.478196	-1.06433	1.1897e-05	0.000768215
FAP	fibroblast activation protein, alpha, transcript variant X1	2.30055	1.20198	1.20476e-05	0.000770993
SLC15A5	solute carrier family 15, member 5, transcript variant X3	0.485567	-1.04226	1.2224e-05	0.000778803
SGK1	serum/glucocorticoid regulated kinase 1	2.07246	1.05134	1.25058e-05	0.000793232
JADE2	jade family PHD finger 2, transcript variant X1	2.04231	1.0302	1.2599e-05	0.000795624
BPIFC	BPI fold containing family C	0.406496	-1.29869	1.433e-05	0.000900965
RAB3C	RAB3C, member RAS oncogene family	3.8734	1.9536	1.53062e-05	0.000945751
COL6A3	collagen, type VI, alpha 3, transcript variant X1	2.21132	1.14491	1.52633e-05	0.000945751
DPP10	dipeptidyl-peptidase 10 (non-functional)	0.438213	-1.19029	1.58714e-05	0.000959987
HDAC10	histone deacetylase 10, transcript variant X1	3.1007	1.63259	1.57741e-05	0.000959987
CHRNA4	cholinergic receptor, nicotinic, alpha 4 (neuronal)	9.36571	3.22739	1.57e-05	0.000959987
AREG	amphiregulin	0.473299	-1.07918	1.61929e-05	0.000975317
DMBT1	deleted in malignant brain tumors 1	0.428314	-1.22326	1.67239e-05	0.000982529
NKTR	natural killer cell triggering receptor	2.0564	1.04012	1.67197e-05	0.000982529
SLC35E4	solute carrier family 35, member E4	6.67376	2.7385	1.66538e-05	0.000982529
PABPC1L	poly(A) binding protein, cytoplasmic 1-like, transcript variant X1	0.428314	-1.22326	1.67239e-05	0.000982529
FOXO3	forkhead box O3	2.17224	1.11918	1.70536e-05	0.000989732
ITGA8	integrin, alpha 8, transcript variant X1	2.13956	1.09732	1.74218e-05	0.000998966
FLVCR1	feline leukemia virus subgroup C cellular receptor 1	2.29699	1.19974	1.76036e-05	0.00100537
MACF1	microtubule-actin crosslinking factor 1	2.11936	1.08363	1.76815e-05	0.00100581
SLCO2B1	solute carrier organic anion transporter family, member 2B1, transcript variant X1	2.3148	1.21089	1.89179e-05	0.00106767
MMD	monocyte to macrophage differentiation-associated, transcript variant X2	2.02345	1.01682	1.94725e-05	0.00108644
ZDHHC4	zinc finger, DHHC-type containing 4	0.486665	-1.039	2.01278e-05	0.00111402
ZP2	zona pellucida glycoprotein 2 (sperm receptor)	0.46971	-1.09016	2.07917e-05	0.00114195
ZNF318	zinc finger protein 318, transcript variant X1	2.00146	1.00106	2.08787e-05	0.00114235
CSGALNACT2	chondroitin sulfate N-acetylgalactosaminyltransferase 2, transcript variant X4	2.14556	1.10136	2.26972e-05	0.00122996
TNC	tenascin C, transcript variant X5	3.4145	1.77167	2.29761e-05	0.00123821
NOS2	nitric oxide synthase 2, inducible	2.47886	1.30967	2.51101e-05	0.00133316
NFIC	nuclear factor I/C (CCAAT-binding transcription factor)	2.48759	1.31475	2.56828e-05	0.00135056
COL6A2	collagen, type VI, alpha 2, transcript variant X1	2.34774	1.23127	2.60637e-05	0.00135863
FKBP10	FK506 binding protein 10, 65 kDa, transcript variant X2	2.37287	1.24663	2.71083e-05	0.00139783
TOP2A	topoisomerase (DNA) II alpha 170kDa	2.19449	1.13388	2.7087e-05	0.00139783
ISL1	ISL LIM homeobox 1	0.456742	-1.13055	2.87736e-05	0.00145749
OPRK1	opioid receptor, kappa 1, transcript variant X2	0.131838	-2.92317	3.06165e-05	0.00152922
SCEL	sciellin, transcript variant X1	2.1353	1.09444	3.06015e-05	0.00152922
KCNMA1	potassium channel, calcium activated large conductance subfamily M alpha, member 1, transcript variant X1	2.23268	1.15878	3.07415e-05	0.00153013
GABRE	gamma-aminobutyric acid (GABA) A receptor, epsilon, transcript variant X1	2.26917	1.18217	3.17466e-05	0.00156927
TMPRSS2	transmembrane protease, serine 2	0.444084	-1.1711	3.26415e-05	0.00159698
FRMPD2	FERM and PDZ domain containing 2	0.498729	-1.00367	3.30452e-05	0.00161124
DST	dystonin	2.07865	1.05565	3.41417e-05	0.00164235
CA7	carbonic anhydrase VII	0.495502	-1.01304	3.48349e-05	0.00167009
SMOC2	SPARC related modular calcium binding 2, transcript variant X1	2.15478	1.10754	3.51351e-05	0.00167887
COL1A2	collagen, type I, alpha 2	2.53518	1.34209	3.54399e-05	0.00168781
DSCAML1	Down syndrome cell adhesion molecule like 1	0.44107	-1.18092	3.60232e-05	0.00170991
FN1	fibronectin 1	2.4439	1.28918	3.79586e-05	0.00176843
TCF24	transcription factor 24	0.446754	-1.16245	4.04446e-05	0.00184055
ZBTB37	zinc finger and BTB domain containing 37, transcript variant X6	2.23275	1.15882	4.224e-05	0.00191617
THSD7B	thrombospondin, type I, domain containing 7B, transcript variant X1	0.455546	-1.13433	4.35988e-05	0.00195309
B3GALNT1	beta-1,3-N-acetylgalactosaminyltransferase 1 (globoside blood group), transcript variant X4	2.08696	1.0614	4.33384e-05	0.00195309
GDNF	glial cell derived neurotrophic factor, transcript variant X1	3.40582	1.768	4.43271e-05	0.00197338
PRPS2	phosphoribosyl pyrophosphate synthetase 2, transcript variant X1	0.358815	-1.47869	4.52634e-05	0.00200883
ANGPT2	angiopoietin 2, transcript variant X1	2.61914	1.38909	4.79371e-05	0.00210791
AGMO	alkylglycerol monooxygenase	0.428197	-1.22365	4.86781e-05	0.00212098
COL8A1	collagen, type VIII, alpha 1	2.47374	1.30669	5.17961e-05	0.00221641
PHLDB2	pleckstrin homology-like domain, family B, member 2	2.37213	1.24618	5.17793e-05	0.00221641
TRIM59	tripartite motif containing 59, transcript variant X1	2.00315	1.00227	5.21426e-05	0.0022246
FAM159A	family with sequence similarity 159, member A	0.440821	-1.18174	5.24432e-05	0.00223078
ABCA1	ATP-binding cassette, sub-family A (ABC1), member 1, transcript variant X1	2.61344	1.38595	5.33229e-05	0.00226149
ND1	NADH dehydrogenase subunit 1	2.14058	1.098	5.43093e-05	0.00228978
GCK	glucokinase (hexokinase 4)	2.03731	1.02667	5.46557e-05	0.00229762
GRM7	glutamate receptor, metabotropic 7, transcript variant X1	0.427526	-1.22592	5.52512e-05	0.00230246
LRIG1	leucine-rich repeats and immunoglobulin-like domains 1	2.20602	1.14144	5.50189e-05	0.00230246
SYTL3	synaptotagmin-like 3, transcript variant X2	0.47507	-1.07379	5.687e-05	0.00234439
FAM71D	family with sequence similarity 71, member D, transcript variant X1	0.434331	-1.20313	5.8364e-05	0.0023691
MAP3K4	mitogen-activated protein kinase kinase kinase 4	2.03212	1.02298	5.91349e-05	0.00237451
TMPRSS7	transmembrane protease, serine 7, transcript variant X1	0.463589	-1.10908	6.00792e-05	0.00240569
SGCD	sarcoglycan, delta (35kDa dystrophin-associated glycoprotein), transcript variant X1	0.325869	-1.61764	6.05298e-05	0.00241026
MED12L	mediator complex subunit 12-like	2.23931	1.16305	6.12595e-05	0.00242691
ARAP3	ArfGAP with RhoGAP domain, ankyrin repeat and PH domain 3, transcript variant X1	2.06147	1.04367	6.47871e-05	0.00247363
FMOD	fibromodulin	3.22451	1.68908	6.44554e-05	0.00247363
FGF5	fibroblast growth factor 5	0.401229	-1.3175	6.37207e-05	0.00247363
COL4A1	collagen, type IV, alpha 1	2.06879	1.04878	6.33853e-05	0.00247363
SPEN	spen family transcriptional repressor	2.31478	1.21088	6.82917e-05	0.00255603
MMP9	matrix metallopeptidase 9	2.76664	1.46814	6.77273e-05	0.00255603
DNASE2B	deoxyribonuclease II beta, transcript variant X1	2.35729	1.23713	7.09072e-05	0.00259993
SLC14A2	solute carrier family 14 (urea transporter), member 2	0.239757	-2.06035	7.05442e-05	0.00259993
MBNL1	muscleblind-like splicing regulator 1, transcript variant X1	2.03717	1.02657	7.51014e-05	0.00272552
GRAP2	GRB2-related adaptor protein 2, transcript variant X1	0.494648	-1.01553	7.5536e-05	0.00273437
ERG	v-ets avian erythroblastosis virus E26 oncogene homolog, transcript variant X1	2.00593	1.00427	8.49961e-05	0.00299366
NAV3	neuron navigator 3	2.04375	1.03122	8.81952e-05	0.00304645
GPR65	G protein-coupled receptor 65, transcript variant X3	3.94806	1.98115	8.79842e-05	0.00304645
GOLIM4	golgi integral membrane protein 4, transcript variant X1	2.10145	1.07139	8.78041e-05	0.00304645
NCOR2	nuclear receptor corepressor 2	2.03909	1.02792	9.28826e-05	0.00317774
TET2	tet methylcytosine dioxygenase 2, transcript variant X2	3.20959	1.68239	9.55936e-05	0.00324724
NR5A2	nuclear receptor subfamily 5, group A, member 2	4.61354	2.20587	0.0001024	0.0034377
XDH	xanthine dehydrogenase	2.55567	1.3537	0.00010418	0.00348116
RIMS1	regulating synaptic membrane exocytosis 1, transcript variant X24	2.26308	1.17829	0.000104569	0.00348605
KCNS3	potassium voltage-gated channel, modifier subfamily S, member 3	2.09241	1.06516	0.000109046	0.00359349
NFATC1	nuclear factor of activated T-cells, cytoplasmic, calcineurin-dependent 1, transcript variant X1	2.29755	1.2001	0.000111693	0.00365551
FAM26D	family with sequence similarity 26, member D	0.44422	-1.17065	0.000111576	0.00365551
FGA	fibrinogen alpha chain, transcript variant X1	0.460863	-1.11759	0.000112502	0.00367363
FNBP4	formin binding protein 4	2.16343	1.11332	0.00011448	0.00372124
STAB2	stabilin 2	2.02235	1.01603	0.000115042	0.00373105
KIRREL3	kin of IRRE like 3 (Drosophila)	0.441736	-1.17874	0.000121483	0.00390462
ETV4	ets variant 4	0.441736	-1.17874	0.000121483	0.00390462
FLNC	filamin C, gamma	2.27438	1.18547	0.000124658	0.00396299
SLC29A4	solute carrier family 29 (equilibrative nucleoside transporter), member 4	3.16882	1.66395	0.000124371	0.00396299
USH2A	Usher syndrome 2A (autosomal recessive, mild)	0.495907	-1.01186	0.000128193	0.00405662
TET1	tet methylcytosine dioxygenase 1	2.05533	1.03937	0.00013034	0.00407954
COL15A1	collagen, type XV, alpha 1	2.16079	1.11156	0.000130331	0.00407954
GPR37	G protein-coupled receptor 37 (endothelin receptor type B-like)	0.273379	-1.87103	0.000138088	0.00426613
PON2	paraoxonase 2	2.02231	1.016	0.000143865	0.00436006
THBD	thrombomodulin	2.01464	1.01052	0.000143853	0.00436006
FAM19A2	family with sequence similarity 19 (chemokine (C-C motif)-like), member A2, transcript variant X5	3.09827	1.63146	0.000147604	0.00440815
MEI4	meiotic double-stranded break formation protein 4, transcript variant X1	0.478753	-1.06265	0.000147317	0.00440815
ADGRL4	adhesion G protein-coupled receptor L4, transcript variant X1	2.20081	1.13803	0.000148403	0.00441361
SLC2A10	solute carrier family 2 (facilitated glucose transporter), member 10, transcript variant X1	2.47094	1.30506	0.000152209	0.00448955
GIP	gastric inhibitory polypeptide, transcript variant X2	0.344944	-1.53557	0.000161131	0.00468521
HPCAL4	hippocalcin like 4	0.473658	-1.07808	0.000161669	0.00469133
GUCY1A2	guanylate cyclase 1, soluble, alpha 2	2.58499	1.37016	0.000162126	0.00469511
IGF2BP2	insulin-like growth factor 2 mRNA binding protein 2, transcript variant X1	3.05384	1.61063	0.000165589	0.00475696
NHSL2	NHS-like 2, transcript variant X1	2.81915	1.49526	0.00016756	0.00476682
SLC34A2	solute carrier family 34 (type II sodium/phosphate cotransporter), member 2, transcript variant X1	2.69962	1.43276	0.000168448	0.0047816
SCUBE3	signal peptide, CUB domain, EGF-like 3	0.401191	-1.31764	0.000177722	0.0049856
ADGRF5	adhesion G protein-coupled receptor F5, transcript variant X1	2.00882	1.00635	0.000180975	0.00502767
COL6A1	collagen, type VI, alpha 1	2.31864	1.21328	0.000190128	0.00518154
PLD1	phospholipase D1, phosphatidylcholine-specific, transcript variant X5	2.22438	1.1534	0.000190859	0.00519159
SFRP4	secreted frizzled-related protein 4	2.14733	1.10254	0.000204287	0.00547373
SLC6A1	solute carrier family 6 (neurotransmitter transporter), member 1, transcript variant X1	2.79215	1.48138	0.000206208	0.00550465
XRN1	5'-3' exoribonuclease 1, transcript variant X4	2.00954	1.00687	0.000212175	0.00561168
SEMA5B	sema domain, seven thrombospondin repeats (type 1 and type 1-like), transmembrane domain (TM) and short cytoplasmic domain, (semaphorin) 5B, transcript variant X1	2.08487	1.05996	0.000211847	0.00561168
ROS1	ROS proto-oncogene 1, receptor tyrosine kinase	0.362618	-1.46348	0.000219468	0.00574404
CTSS	cathepsin S	2.04739	1.03379	0.00022704	0.00588537
LRP2BP	LRP2 binding protein	0.45164	-1.14675	0.000228009	0.00589984
FAM20A	family with sequence similarity 20, member A	2.47193	1.30564	0.000229337	0.00591285
PIEZO1	piezo-type mechanosensitive ion channel component 1	2.12667	1.0886	0.000250719	0.00632756
TBX2	T-box 2	2.40275	1.26469	0.000261448	0.00651801
GXYLT2	glucoside xylosyltransferase 2, transcript variant X1	2.08656	1.06113	0.00027576	0.00679165
ARHGAP31	Rho GTPase activating protein 31, transcript variant X1	3.3198	1.7311	0.000282711	0.00689228
SEMA3C	sema domain, immunoglobulin domain (Ig), short basic domain, secreted, (semaphorin) 3C, transcript variant X1	2.0786	1.05561	0.000283813	0.00690741
VCAM1	vascular cell adhesion molecule 1, transcript variant X1	2.2558	1.17364	0.000288079	0.00699156
GCNT4	glucosaminyl (N-acetyl) transferase 4, core 2, transcript variant X2	3.15852	1.65925	0.000296959	0.00715446
PAWR	PRKC, apoptosis, WT1, regulator	2.14303	1.09965	0.00029784	0.00716366
CACNA1H	calcium channel, voltage-dependent, T type, alpha 1H subunit, transcript variant X1	2.01869	1.01342	0.00029888	0.00717663
DDX4	DEAD (Asp-Glu-Ala-Asp) box polypeptide 4	0.492059	-1.0231	0.000300683	0.00720785
P2RY13	purinergic receptor P2Y, G-protein coupled, 13, transcript variant X1	2.13619	1.09504	0.000305249	0.00723264
CHRNA9	cholinergic receptor, nicotinic, alpha 9 (neuronal), transcript variant X1	2.17225	1.11919	0.000305095	0.00723264
KCNB2	potassium channel, voltage gated Shab related subfamily B, member 2	2.48259	1.31185	0.000303406	0.00723264
SCARF2	scavenger receptor class F, member 2, transcript variant X1	2.20927	1.14357	0.000302628	0.00723264
NINJ1	ninjurin 1	2.49197	1.31729	0.000310534	0.00733362
MEGF10	multiple EGF-like-domains 10	2.35828	1.23773	0.000315722	0.00740733
LRRC17	leucine rich repeat containing 17	2.16357	1.11342	0.000316717	0.00741198
TSPAN15	tetraspanin 15	0.366709	-1.44729	0.000327385	0.00752093
NPY	neuropeptide Y	0.366709	-1.44729	0.000327385	0.00752093
MAEL	maelstrom spermatogenic transposon silencer, transcript variant X1	0.448012	-1.15839	0.000329112	0.00754284
CD36	CD36 molecule (thrombospondin receptor), transcript variant X6	2.40886	1.26835	0.000354825	0.0079386
EPHB6	EPH receptor B6	3.6104	1.85216	0.000357332	0.00797874
ESR1	estrogen receptor 1, transcript variant X1	2.23962	1.16325	0.000375307	0.00831534
ZNF366	zinc finger protein 366, transcript variant X3	2.273	1.1846	0.000383278	0.00841393
SLC16A8	solute carrier family 16 (monocarboxylate transporter), member 8, transcript variant X2	0.116927	-3.09632	0.000383257	0.00841393
DNAJB4	DnaJ (Hsp40) homolog, subfamily B, member 4, transcript variant X2	2.07967	1.05636	0.000389288	0.00851975
B4GALNT4	beta-1,4-N-acetyl-galactosaminyl transferase 4	2.10125	1.07125	0.000392837	0.00852672
FAM19A1	family with sequence similarity 19 (chemokine (C-C motif)-like), member A1, transcript variant X1	0.397795	-1.3299	0.000391653	0.00852672
TMEM200A	transmembrane protein 200A	2.06597	1.04682	0.000399935	0.00863415
FAM196B	family with sequence similarity 196, member B	3.35185	1.74496	0.000400986	0.00864381
PLTP	phospholipid transfer protein	2.12705	1.08886	0.000419053	0.00889945
FAM46A	family with sequence similarity 46, member A	2.25801	1.17505	0.000418886	0.00889945
LOXL3	lysyl oxidase-like 3	2.03316	1.02372	0.000422503	0.00893301
C8A	complement component 8, alpha polypeptide	0.368317	-1.44098	0.000422396	0.00893301
LYPD6B	LY6/PLAUR domain containing 6B, transcript variant X1	0.496307	-1.01069	0.000423143	0.00893336
CLDN34	claudin 34, transcript variant X2	0.0287118	-5.12221	0.00042611	0.00895377
KANK3	KN motif and ankyrin repeat domains 3	2.08749	1.06177	0.000430989	0.00903251
ATP6V0A4	ATPase, H+ transporting, lysosomal V0 subunit a4	0.434642	-1.2021	0.000435286	0.00908652
ZSWIM6	zinc finger, SWIM-type containing 6	2.13355	1.09326	0.000440078	0.00911635
SNTG1	syntrophin, gamma 1, transcript variant X1	2.24753	1.16834	0.000459878	0.0093908
TFAP2B	transcription factor AP-2 beta (activating enhancer binding protein 2 beta), transcript variant X2	0.40065	-1.31959	0.000463967	0.00945502
ADGRD1	adhesion G protein-coupled receptor D1, transcript variant X1	2.1158	1.0812	0.000468399	0.00949718
ADAMTSL2	ADAMTS-like 2	2.33477	1.22328	0.000481187	0.00968794
PDZRN4	PDZ domain containing ring finger 4, transcript variant X1	0.438277	-1.19008	0.000485077	0.00969815
KYNU	kynureninase, transcript variant X1	0.490918	-1.02645	0.00049024	0.00978774
HCRTR2	hypocretin (orexin) receptor 2	6.45412	2.69022	0.000504476	0.0100162
LRP2	low density lipoprotein receptor-related protein 2	2.60804	1.38296	0.000506649	0.0100454
GLB1L	galactosidase, beta 1-like	2.65475	1.40858	0.000512015	0.0101378
IL1RL1	interleukin 1 receptor-like 1, transcript variant X1	0.430275	-1.21667	0.000520904	0.010243
F2R	coagulation factor II (thrombin) receptor, transcript variant X1	2.13113	1.09162	0.000529344	0.0103805
GLI1	GLI family zinc finger 1, transcript variant X1	2.7104	1.43851	0.000532533	0.0104287
GDPD2	glycerophosphodiester phosphodiesterase domain containing 2	0.492609	-1.02148	0.000546948	0.0106096
C1R	complement component 1, r subcomponent	2.2495	1.16961	0.000555211	0.0107408
GCM2	glial cells missing homolog 2 (Drosophila), transcript variant X1	0.465762	-1.10234	0.000590318	0.0111667
COL5A2	collagen, type V, alpha 2	2.17922	1.12381	0.000592511	0.0111691
OVCH2	ovochymase 2, transcript variant X1	2.16691	1.11564	0.000609505	0.0113039
RGCC	regulator of cell cycle	0.433962	-1.20436	0.00062286	0.0115061
KCNE4	potassium channel, voltage gated subfamily E regulatory beta subunit 4	2.12841	1.08978	0.00063393	0.0116655
SPATA22	spermatogenesis associated 22	0.483512	-1.04838	0.000649385	0.0118736
SHC3	SHC (Src homology 2 domain containing) transforming protein 3, transcript variant X2	0.446486	-1.16331	0.000655497	0.0119701
ZNF618	zinc finger protein 618	2.60855	1.38325	0.000660381	0.0120287
DIRAS2	DIRAS family, GTP-binding RAS-like 2, transcript variant X2	2.14816	1.1031	0.000664715	0.0120922
ADARB2	adenosine deaminase, RNA-specific, B2 (non-functional)	0.441508	-1.17949	0.00068099	0.0123102
FMO3	flavin containing monooxygenase 3, transcript variant X2	2.78559	1.47798	0.00068327	0.0123359
TRIM66	tripartite motif containing 66	2.7984	1.4846	0.000698319	0.0125287
GPR75	G protein-coupled receptor 75	2.03113	1.02228	0.000702769	0.0125633
MILR1	mast cell immunoglobulin-like receptor 1, transcript variant X1	2.02813	1.02015	0.000731829	0.0128406
LYVE1	lymphatic vessel endothelial hyaluronan receptor 1	2.16012	1.11111	0.000742049	0.013004
CACNA1D	calcium channel, voltage-dependent, L type, alpha 1D subunit, transcript variant X1	2.34249	1.22804	0.000746979	0.0130426
ZCCHC24	zinc finger, CCHC domain containing 24	2.70761	1.43702	0.000753721	0.0131124
PKHD1	polycystic kidney and hepatic disease 1 (autosomal recessive)	0.494599	-1.01567	0.000764128	0.0132132
ANGPTL1	angiopoietin-like 1	2.77139	1.47061	0.000763689	0.0132132
ATP2C2	ATPase, Ca++ transporting, type 2C, member 2	0.420822	-1.24872	0.000774984	0.0133848
PRKD3	protein kinase D3	2.24927	1.16945	0.000798427	0.0136255
HOXC9	homeobox C9	2.74355	1.45605	0.000833668	0.013936
IKBKE	inhibitor of kappa light polypeptide gene enhancer in B-cells, kinase epsilon, transcript variant X3	2.5077	1.32636	0.000825872	0.013936
CALN1	calneuron 1, transcript variant X1	0.344285	-1.53832	0.000841961	0.0139855
CEMIP	cell migration inducing protein, hyaluronan binding	2.30331	1.20371	0.000846316	0.0140416
NWD2	NACHT and WD repeat domain containing 2	2.63667	1.39872	0.000857355	0.0141429
FRMD6	FERM domain containing 6	2.17084	1.11825	0.000858679	0.0141485
ANTXR1	anthrax toxin receptor 1	3.54659	1.82643	0.000863277	0.014184
SPP1	secreted phosphoprotein 1	14.0788	3.81545	0.000866862	0.0141855
ANGPTL2	angiopoietin-like 2	2.09027	1.06369	0.000866711	0.0141855
GPR50	G protein-coupled receptor 50	0.454085	-1.13897	0.000899293	0.014583
ELN	elastin	2.14434	1.10053	0.000915718	0.0148158
PSTPIP1	proline-serine-threonine phosphatase interacting protein 1	2.57977	1.36724	0.000927478	0.0149219
MAP3K6	mitogen-activated protein kinase kinase kinase 6	3.23214	1.69249	0.000946004	0.0150845
SPARC	secreted protein, acidic, cysteine-rich (osteonectin)	2.00505	1.00364	0.000966907	0.0152818
TCF21	transcription factor 21	2.152	1.10568	0.00097475	0.0153304
NMU	neuromedin U, transcript variant X1	0.460193	-1.11969	0.000985679	0.0153817
MAST3	microtubule associated serine/threonine kinase 3	2.19207	1.1323	0.0009856	0.0153817
FAM189B	family with sequence similarity 189, member B	2.09644	1.06794	0.00099983	0.0155282
ANXA10	annexin A10	0.467809	-1.09601	0.00101831	0.01573
FGB	fibrinogen beta chain	0.259031	-1.94881	0.00103469	0.0159144
KLF11	Kruppel-like factor 11	2.2259	1.15439	0.00104944	0.0160723
ASTN1	astrotactin 1	3.96817	1.98847	0.00105724	0.0161229
VTN	vitronectin	4.40344	2.13863	0.00106608	0.0161889
PIP4K2B	phosphatidylinositol-5-phosphate 4-kinase, type II, beta, transcript variant X3	2.13802	1.09628	0.00106959	0.0162078
ETV7	ets variant 7, transcript variant X2	2.2234	1.15277	0.00107691	0.0162437
CSRNP1	cysteine-serine-rich nuclear protein 1	2.10409	1.07319	0.00108172	0.0162719
AMMECR1	Alport syndrome, mental retardation, midface hypoplasia and elliptocytosis chromosomal region gene 1	2.18799	1.1296	0.00108409	0.0162727
NTNG2	netrin G2, transcript variant X1	2.14604	1.10168	0.00110126	0.0164272
NFIA	nuclear factor I/A	2.39027	1.25717	0.00111945	0.0165813
SMYD1	SET and MYND domain containing 1, transcript variant X1	2.39596	1.2606	0.00112751	0.0166313
DLK1	delta-like 1 homolog (Drosophila)	0.406147	-1.29993	0.00114279	0.0166822
EIF4E1B	eukaryotic translation initiation factor 4E family member 1B	0.474148	-1.07659	0.00114239	0.0166822
RBL1	retinoblastoma-like 1, transcript variant X2	2.0327	1.0234	0.0011406	0.0166822
TMEM233	transmembrane protein 233, transcript variant X1	2.63003	1.39508	0.00115164	0.0167726
CARD9	caspase recruitment domain family, member 9, transcript variant X1	2.28565	1.1926	0.00116201	0.0168426
ERN2	endoplasmic reticulum to nucleus signaling 2	2.47479	1.30731	0.00116192	0.0168426
SLC6A11	solute carrier family 6 (neurotransmitter transporter), member 11, transcript variant X2	0.474795	-1.07462	0.00117842	0.0169385
LAMP3	lysosomal-associated membrane protein 3	2.44711	1.29108	0.0011771	0.0169385
RBP7	retinol binding protein 7, cellular	0.274343	-1.86595	0.00118224	0.0169475
LMOD1	leiomodin 1 (smooth muscle)	2.30778	1.2065	0.00118183	0.0169475
HMHA1	histocompatibility (minor) HA-1	2.58052	1.36766	0.00119789	0.0170779
PTCH1	patched 1, transcript variant X1	2.26774	1.18125	0.00119632	0.0170779
C1S	complement component 1, s subcomponent, transcript variant X3	2.40187	1.26416	0.00121204	0.0171686
CHD5	chromodomain helicase DNA binding protein 5	2.14527	1.10116	0.00123359	0.017405
NLRC5	NLR family, CARD domain containing 5	2.20061	1.1379	0.00124417	0.0175026
ZNF644	zinc finger protein 644, transcript variant X1	2.07257	1.05142	0.00124903	0.0175366
GLRA2	glycine receptor, alpha 2, transcript variant X2	0.355968	-1.49018	0.00126966	0.0177048
CTHRC1	collagen triple helix repeat containing 1	2.24795	1.16861	0.00127209	0.0177215
HEPACAM2	HEPACAM family member 2	0.355838	-1.49071	0.0012769	0.0177497
PROX1	prospero homeobox 1, transcript variant X1	4.11871	2.04219	0.00128497	0.0177972
MME	membrane metallo-endopeptidase	2.68856	1.42684	0.00134533	0.0184548
FKBP6	FK506 binding protein 6, 36kDa	0.493056	-1.02018	0.00134798	0.0184735
RNF17	ring finger protein 17	0.468431	-1.09409	0.00135905	0.0185543
INPPL1	inositol polyphosphate phosphatase-like 1	2.83124	1.50144	0.00136356	0.0185982
COL10A1	collagen, type X, alpha 1	0.272964	-1.87322	0.00141577	0.0190922
SNED1	sushi, nidogen and EGF-like domains 1	2.00887	1.00639	0.00141337	0.0190922
GYS2	glycogen synthase 2 (liver), transcript variant X1	2.51564	1.33092	0.00149241	0.0197541
ANGPTL5	angiopoietin-like 5	10.2097	3.35187	0.00152559	0.0200452
ZBTB42	zinc finger and BTB domain containing 42	0.451431	-1.14742	0.00153747	0.0201643
HOXB3	homeobox B3, transcript variant X3	2.117	1.08202	0.00160222	0.0207478
CCK	cholecystokinin, transcript variant X2	0.463159	-1.11042	0.00174717	0.021874
CFAP221	cilia and flagella associated protein 221, transcript variant X4	0.455487	-1.13452	0.00175099	0.0218914
MSH4	mutS homolog 4, transcript variant X1	2.15553	1.10804	0.00185535	0.0228784
SCGN	secretagogin, EF-hand calcium binding protein	0.450993	-1.14882	0.00186538	0.0229136
GABRR3	gamma-aminobutyric acid (GABA) A receptor, rho 3, transcript variant X3	0.450117	-1.15163	0.001876	0.0229654
SYDE2	synapse defective 1, Rho GTPase, homolog 2 (C. elegans)	2.17435	1.12058	0.00193077	0.0234702
PRSS12	protease, serine, 12 (neurotrypsin, motopsin)	2.01632	1.01173	0.00197263	0.023863
MAST4	microtubule associated serine/threonine kinase family member 4, transcript variant X1	2.04849	1.03456	0.00199804	0.0239881
HELZ2	helicase with zinc finger 2, transcriptional coactivator, transcript variant X1	2.61743	1.38815	0.00200378	0.024037
FGF8	fibroblast growth factor 8 (androgen-induced)	0.470213	-1.08861	0.00201733	0.0241188
REST	RE1-silencing transcription factor	2.32246	1.21566	0.00202535	0.0241542
ID2	inhibitor of DNA binding 2, dominant negative helix-loop-helix protein	2.12832	1.08972	0.00205559	0.0244133
KCNJ5	potassium channel, inwardly rectifying subfamily J, member 5, transcript variant X1	0.343728	-1.54066	0.00213835	0.0250231
SLIT1	slit guidance ligand 1	2.17031	1.1179	0.00221268	0.0255591
SPDYC	speedy/RINGO cell cycle regulator family member C	0.478455	-1.06355	0.00226616	0.025941
IGF1	insulin-like growth factor 1 (somatomedin C)	2.52198	1.33456	0.00230695	0.0263297
TIFA	TRAF-interacting protein with forkhead-associated domain, transcript variant X1	3.05799	1.61258	0.00238242	0.0269551
IRF7	interferon regulatory factor 7	4.27215	2.09496	0.00241603	0.0272707
SLC16A14	solute carrier family 16, member 14, transcript variant X1	0.410839	-1.28336	0.00242321	0.0273088
ASB2	ankyrin repeat and SOCS box containing 2	3.0966	1.63069	0.00248871	0.0278064
LCP1	lymphocyte cytosolic protein 1 (L-plastin)	2.0123	1.00885	0.00252322	0.0280173
AHDC1	AT hook, DNA binding motif, containing 1	2.16542	1.11465	0.00252224	0.0280173
IYD	iodotyrosine deiodinase, transcript variant X1	0.43401	-1.2042	0.00253383	0.0280699
F9	coagulation factor IX	0.334964	-1.57792	0.00254057	0.0281229
ZP1	zona pellucida glycoprotein 1 (sperm receptor)	9.54118	3.25417	0.00261843	0.0288555
GPR68	G protein-coupled receptor 68, transcript variant X2	2.37398	1.24731	0.00263008	0.0288914
SPEG	SPEG complex locus	2.32109	1.2148	0.0026593	0.0291307
MYO1F	myosin IF, transcript variant X1	2.09626	1.06782	0.00269056	0.0293079
SGCG	sarcoglycan, gamma (35kDa dystrophin-associated glycoprotein), transcript variant X2	2.01764	1.01267	0.0027149	0.029461
PTPRZ1	protein tyrosine phosphatase, receptor-type, Z polypeptide 1	2.31742	1.21252	0.00277784	0.0299177
MMP2	matrix metallopeptidase 2	2.04721	1.03366	0.00279246	0.0300299
LEKR1	leucine, glutamate and lysine rich 1, transcript variant X1	2.27087	1.18325	0.00284875	0.0303619
IQSEC3	IQ motif and Sec7 domain 3, transcript variant X2	5.27691	2.39969	0.00288593	0.0305538
PTAFR	platelet-activating factor receptor	3.15506	1.65767	0.0028964	0.0305743
RP1L1	retinitis pigmentosa 1-like 1	0.468799	-1.09296	0.00289464	0.0305743
NKX6-3	NK6 homeobox 3	0.348095	-1.52245	0.00291946	0.0307498
DOCK8	dedicator of cytokinesis 8	2.03253	1.02328	0.00295453	0.0308479
SPI1	Spi-1 proto-oncogene	2.24583	1.16725	0.00294811	0.0308479
SEMA3F	sema domain, immunoglobulin domain (Ig), short basic domain, secreted, (semaphorin) 3F	2.13572	1.09472	0.00311686	0.0320554
EFNA1	ephrin-A1	0.489283	-1.03126	0.00314651	0.032101
SPTLC3	serine palmitoyltransferase, long chain base subunit 3, transcript variant X6	0.402809	-1.31183	0.00320788	0.0324066
P2RY12	purinergic receptor P2Y, G-protein coupled, 12	3.60802	1.85121	0.00325562	0.0327569
HTR2C	5-hydroxytryptamine (serotonin) receptor 2C, G protein-coupled, transcript variant X6	0.390462	-1.35675	0.00332405	0.0331827
KIAA2018	KIAA2018 ortholog, transcript variant X2	2.51237	1.32905	0.00336056	0.0334539
MYH11	myosin, heavy chain 11, smooth muscle, transcript variant X1	2.12751	1.08917	0.00336855	0.033487
FGFR3	fibroblast growth factor receptor 3, transcript variant X4	2.20869	1.14319	0.0034129	0.0336941
FBN3	fibrillin 3, transcript variant X4	2.11058	1.07764	0.00341131	0.0336941
EPHX4	epoxide hydrolase 4	2.62376	1.39163	0.00340881	0.0336941
RIBC2	RIB43A domain with coiled-coils 2	0.489189	-1.03154	0.0034182	0.0337213
ETNPPL	ethanolamine-phosphate phospho-lyase, transcript variant X1	2.15879	1.11022	0.00346163	0.0340347
ENDOD1	endonuclease domain containing 1	2.13065	1.09129	0.00347467	0.0341039
MYL9	myosin, light chain 9, regulatory	2.08261	1.05839	0.0034832	0.0341297
MALRD1	MAM and LDL receptor class A domain containing 1	0.432631	-1.20879	0.00354443	0.0344705
RFX4	regulatory factor X, 4 (influences HLA class II expression), transcript variant X1	0.199839	-2.32309	0.00357988	0.0346975
MYO7A	myosin VIIA	2.70051	1.43323	0.00360059	0.0348175
KCNIP2	Kv channel interacting protein 2, transcript variant X1	0.330464	-1.59744	0.00366412	0.0352046
SCARA5	scavenger receptor class A, member 5	2.99074	1.5805	0.00373683	0.035593
DUOX2	dual oxidase 2	0.238665	-2.06694	0.00375376	0.0356248
NPAS2	neuronal PAS domain protein 2	2.16641	1.1153	0.00383571	0.0361268
RGS18	regulator of G-protein signaling 18	2.23879	1.16272	0.00392	0.0367756
ZNF462	zinc finger protein 462	2.11714	1.08212	0.0039634	0.0370858
HMOX1	heme oxygenase 1	2.02351	1.01686	0.00397997	0.0372165
CAPN5	calpain 5	2.35102	1.23329	0.00410339	0.0379008
SPRY3	sprouty RTK signaling antagonist 3	2.39667	1.26103	0.00418868	0.0383672
MTFR1L	mitochondrial fission regulator 1-like	3.32695	1.7342	0.00436592	0.0396612
GALNT5	polypeptide N-acetylgalactosaminyltransferase 5	2.94182	1.55671	0.00440567	0.039896
COL3A1	collagen, type III, alpha 1	2.11044	1.07755	0.00450474	0.0404977
NPPC	natriuretic peptide C	0.150985	-2.72752	0.00452974	0.0406599
EFCC1	EF-hand and coiled-coil domain containing 1, transcript variant X1	2.06819	1.04837	0.00460554	0.0411599
PHGDH	phosphoglycerate dehydrogenase	2.84718	1.50953	0.00482189	0.0425627
SHC2	SHC (Src homology 2 domain containing) transforming protein 2	2.6307	1.39545	0.00494082	0.043187
IRG1	immunoresponsive 1 homolog (mouse), transcript variant X1	3.1847	1.67116	0.00504574	0.0437033
TOX	thymocyte selection-associated high mobility group box, transcript variant X1	6.07678	2.60331	0.00505563	0.0437255
LPAR6	lysophosphatidic acid receptor 6	2.15679	1.10888	0.00515876	0.0443617
CCDC125	coiled-coil domain containing 125, transcript variant X1	2.25653	1.17411	0.00522951	0.0448088
SOX7	SRY (sex determining region Y)-box 7	2.27184	1.18386	0.00525645	0.0450127
MPEG1	macrophage expressed 1	2.0153	1.01099	0.00542581	0.0459144
ACTA2	actin, alpha 2, smooth muscle, aorta, transcript variant X2	2.13125	1.0917	0.00551034	0.0462115
MYLK	myosin light chain kinase, transcript variant X2	2.0104	1.00748	0.00555397	0.0464505
GPR171	G protein-coupled receptor 171	2.50008	1.32198	0.00572271	0.0475015
BFSP1	beaded filament structural protein 1, filensin, transcript variant X2	0.375724	-1.41226	0.00588269	0.04827
ADGRA2	adhesion G protein-coupled receptor A2	2.66023	1.41155	0.00612416	0.0494591
KLHL14	kelch-like family member 14	0.482672	-1.05089	0.00615696	0.0496747
