# Supplementary material for: Effects of Different Photoperiods on the Transcriptome of the Ovary and Small White Follicles in Zhedong White Geese
Source: Animals (Basel). 2024 Sep 23;14(18):2747. doi: 10.3390/ani14182747 (PMC11428510; doi:10.3390/ani14182747)
Supplement: Supplementary file 1 [file animals-14-02747-s001.zip › Supplementary Table S2.xlsx]

## Sheet: Ovary
GOID	GOTerm	Ontology Source	Term PValue Corrected with Benjamini-Hochberg	GeneRatio	Associated Genes Found
GO:0048659	smooth muscle cell proliferation	GO_BiologicalProcess-EBI-UniProt-GOA_27.02.2019_00h00	0.00199439	0.0427807	[CALCRL, ERN1, IGF1, JAK2, OGN, PPARG, PTAFR, VIPR2]
GO:0060761	negative regulation of response to cytokine stimulus	GO_BiologicalProcess-EBI-UniProt-GOA_27.02.2019_00h00	0.00207139	0.0320856	[CA5A, IL1R2, NLRC5, PPARG, PTPRC, SCRIB]
GO:1903555	regulation of tumor necrosis factor superfamily cytokine production	GO_BiologicalProcess-EBI-UniProt-GOA_27.02.2019_00h00	0.0022822	0.0427807	[CARD9, CD2, DICER1, IGF1, ISL1, JAK2, PTAFR, PTPRC]
GO:0060325	face morphogenesis	GO_BiologicalProcess-EBI-UniProt-GOA_27.02.2019_00h00	0.00229947	0.0213904	[ANKRD11, CRISPLD2, LRP6, PDGFRA]
GO:0010092	specification of animal organ identity	GO_BiologicalProcess-EBI-UniProt-GOA_27.02.2019_00h00	0.00231885	0.0213904	[FGF1, GATA5, ISL1, RBPJ]
GO:0048660	regulation of smooth muscle cell proliferation	GO_BiologicalProcess-EBI-UniProt-GOA_27.02.2019_00h00	0.00234931	0.0427807	[CALCRL, ERN1, IGF1, JAK2, OGN, PPARG, PTAFR, VIPR2]
GO:0032680	regulation of tumor necrosis factor production	GO_BiologicalProcess-EBI-UniProt-GOA_27.02.2019_00h00	0.00235428	0.0427807	[CARD9, CD2, DICER1, IGF1, ISL1, JAK2, PTAFR, PTPRC]
GO:0006491	N-glycan processing	GO_BiologicalProcess-EBI-UniProt-GOA_27.02.2019_00h00	0.00236607	0.0160428	[MAN1A2, MGAT4A, ST8SIA4]
GO:0003128	heart field specification	GO_BiologicalProcess-EBI-UniProt-GOA_27.02.2019_00h00	0.00241928	0.0160428	[GATA5, ISL1, RBPJ]
GO:0060379	cardiac muscle cell myoblast differentiation	GO_BiologicalProcess-EBI-UniProt-GOA_27.02.2019_00h00	0.00241928	0.0160428	[ISL1, RBPJ, REST]
GO:0038202	TORC1 signaling	GO_BiologicalProcess-EBI-UniProt-GOA_27.02.2019_00h00	0.00244295	0.0213904	[CARD11, FNIP1, LARP1, SESN1]
GO:0060323	head morphogenesis	GO_BiologicalProcess-EBI-UniProt-GOA_27.02.2019_00h00	0.0025464	0.0213904	[ANKRD11, CRISPLD2, LRP6, PDGFRA]
GO:0032640	tumor necrosis factor production	GO_BiologicalProcess-EBI-UniProt-GOA_27.02.2019_00h00	0.00254835	0.0427807	[CARD9, CD2, DICER1, IGF1, ISL1, JAK2, PTAFR, PTPRC]
GO:0072132	mesenchyme morphogenesis	GO_BiologicalProcess-EBI-UniProt-GOA_27.02.2019_00h00	0.00266935	0.026738	[GATA5, HNF1A, ISL1, RBPJ, WNT11]
GO:0032760	positive regulation of tumor necrosis factor production	GO_BiologicalProcess-EBI-UniProt-GOA_27.02.2019_00h00	0.00277993	0.0320856	[CARD9, CD2, ISL1, JAK2, PTAFR, PTPRC]
GO:0060324	face development	GO_BiologicalProcess-EBI-UniProt-GOA_27.02.2019_00h00	0.00279876	0.026738	[ALDH1A3, ANKRD11, CRISPLD2, LRP6, PDGFRA]
GO:0046658	anchored component of plasma membrane	GO_CellularComponent-EBI-UniProt-GOA_27.02.2019_00h00	0.00286319	0.026738	[CA4, CD2, EFNA5, GP1BA, NTNG1]
GO:0030301	cholesterol transport	GO_BiologicalProcess-EBI-UniProt-GOA_27.02.2019_00h00	0.00291037	0.0320856	[ABCA1, CA5A, HNF1A, LIPG, LRP6, PPARG]
GO:1903557	positive regulation of tumor necrosis factor superfamily cytokine production	GO_BiologicalProcess-EBI-UniProt-GOA_27.02.2019_00h00	0.00291656	0.0320856	[CARD9, CD2, ISL1, JAK2, PTAFR, PTPRC]
GO:0034754	cellular hormone metabolic process	GO_BiologicalProcess-EBI-UniProt-GOA_27.02.2019_00h00	0.00297756	0.0374332	[ALDH1A3, ALDOC, HSD17B7, PDGFRA, RDH8, REST, SPP1]
GO:0055091	phospholipid homeostasis	GO_BiologicalProcess-EBI-UniProt-GOA_27.02.2019_00h00	0.00308265	0.0160428	[ABCA1, HNF1A, LIPG]
GO:0001960	negative regulation of cytokine-mediated signaling pathway	GO_BiologicalProcess-EBI-UniProt-GOA_27.02.2019_00h00	0.00326475	0.0320856	[CA5A, IL1R2, NLRC5, PPARG, PTPRC, SCRIB]
GO:0060541	respiratory system development	GO_BiologicalProcess-EBI-UniProt-GOA_27.02.2019_00h00	0.00334971	0.0534759	[ALDH1A3, ATXN1, CRISPLD2, FGF1, LRP6, MAN1A2, PDGFRA, RBPJ, RC3H2, WNT11]
GO:0097306	cellular response to alcohol	GO_BiologicalProcess-EBI-UniProt-GOA_27.02.2019_00h00	0.00364382	0.0374332	[ABCA1, EFNA5, ITPR2, LARP1, LRP6, PPARG, SPI1]
GO:0061298	retina vasculature development in camera-type eye	GO_BiologicalProcess-EBI-UniProt-GOA_27.02.2019_00h00	0.00374962	0.0160428	[FZD4, PDGFRA, RHOJ]
GO:0045076	regulation of interleukin-2 biosynthetic process	GO_BiologicalProcess-EBI-UniProt-GOA_27.02.2019_00h00	0.00374962	0.0160428	[CARD11, CARD9, PTPRC]
KEGG:04550	Signaling pathways regulating pluripotency of stem cells	KEGG_27.02.2019	0.00391816	0.0427807	[FZD4, HNF1A, IGF1, IGF1R, ISL1, JAK2, REST, WNT11]
GO:0010002	cardioblast differentiation	GO_BiologicalProcess-EBI-UniProt-GOA_27.02.2019_00h00	0.00396593	0.0160428	[ISL1, RBPJ, REST]
GO:0015918	sterol transport	GO_BiologicalProcess-EBI-UniProt-GOA_27.02.2019_00h00	0.00411126	0.0320856	[ABCA1, CA5A, HNF1A, LIPG, LRP6, PPARG]
GO:0043691	reverse cholesterol transport	GO_BiologicalProcess-EBI-UniProt-GOA_27.02.2019_00h00	0.00434138	0.0160428	[ABCA1, HNF1A, LIPG]
GO:0048806	genitalia development	GO_BiologicalProcess-EBI-UniProt-GOA_27.02.2019_00h00	0.00543978	0.0213904	[GREB1L, HNF1A, LRP6, PDGFRA]
GO:0031362	anchored component of external side of plasma membrane	GO_CellularComponent-EBI-UniProt-GOA_27.02.2019_00h00	0.00555395	0.0160428	[CA4, EFNA5, GP1BA]
GO:0042094	interleukin-2 biosynthetic process	GO_BiologicalProcess-EBI-UniProt-GOA_27.02.2019_00h00	0.00555395	0.0160428	[CARD11, CARD9, PTPRC]
GO:0017046	peptide hormone binding	GO_MolecularFunction-EBI-UniProt-GOA_27.02.2019_00h00	0.00561542	0.0213904	[CALCRL, IGF1R, PTH1R, VIPR2]
GO:0010171	body morphogenesis	GO_BiologicalProcess-EBI-UniProt-GOA_27.02.2019_00h00	0.00561542	0.0213904	[ANKRD11, CRISPLD2, LRP6, PDGFRA]
GO:0030282	bone mineralization	GO_BiologicalProcess-EBI-UniProt-GOA_27.02.2019_00h00	0.00608907	0.0320856	[IGF1, NCOA2, OSR2, PTH1R, SPP1, WNT11]
KEGG:05224	Breast cancer	KEGG_27.02.2019	0.00654836	0.0320856	[FGF1, FZD4, IGF1, IGF1R, LRP6, WNT11]
GO:0002065	columnar/cuboidal epithelial cell differentiation	GO_BiologicalProcess-EBI-UniProt-GOA_27.02.2019_00h00	0.00654836	0.0320856	[GATA5, HNF1A, RBPJ, SCRIB, TET2, WNT11]
GO:0034308	primary alcohol metabolic process	GO_BiologicalProcess-EBI-UniProt-GOA_27.02.2019_00h00	0.00675972	0.026738	[ALDH1A3, ALDOC, IGF1, RDH8, REST]
GO:0031579	membrane raft organization	GO_BiologicalProcess-EBI-UniProt-GOA_27.02.2019_00h00	0.00688904	0.0160428	[CA5A, CD2, PTPRC]
GO:0045824	negative regulation of innate immune response	GO_BiologicalProcess-EBI-UniProt-GOA_27.02.2019_00h00	0.0075795	0.0213904	[NLRC5, PPARG, SCRIB, SERPING1]
GO:1902932	positive regulation of alcohol biosynthetic process	GO_BiologicalProcess-EBI-UniProt-GOA_27.02.2019_00h00	0.00763099	0.0160428	[FGF1, PTAFR, PTH1R]
GO:0034446	substrate adhesion-dependent cell spreading	GO_BiologicalProcess-EBI-UniProt-GOA_27.02.2019_00h00	0.00764372	0.026738	[ANTXR1, EFNA5, FZD4, POSTN, RREB1]
GO:0060914	heart formation	GO_BiologicalProcess-EBI-UniProt-GOA_27.02.2019_00h00	0.00791056	0.0160428	[GATA5, ISL1, RBPJ]
GO:0005901	caveola	GO_CellularComponent-EBI-UniProt-GOA_27.02.2019_00h00	0.00808386	0.026738	[CA5A, CD2, EFNA5, JAK2, LRP6]
GO:0008344	adult locomotory behavior	GO_BiologicalProcess-EBI-UniProt-GOA_27.02.2019_00h00	0.00816845	0.026738	[DRD1, OTOGL, PREX2, SNCG, TET2]
GO:0030325	adrenal gland development	GO_BiologicalProcess-EBI-UniProt-GOA_27.02.2019_00h00	0.0081979	0.0160428	[NF1, PDGFRA, WNT11]
GO:0046849	bone remodeling	GO_BiologicalProcess-EBI-UniProt-GOA_27.02.2019_00h00	0.00832182	0.026738	[HNF1A, LRP6, NF1, PTH1R, SPP1]
GO:0034390	smooth muscle cell apoptotic process	GO_BiologicalProcess-EBI-UniProt-GOA_27.02.2019_00h00	0.00841966	0.0160428	[IGF1, LRP6, PPARG]
GO:0034391	regulation of smooth muscle cell apoptotic process	GO_BiologicalProcess-EBI-UniProt-GOA_27.02.2019_00h00	0.00841966	0.0160428	[IGF1, LRP6, PPARG]
GO:0048661	positive regulation of smooth muscle cell proliferation	GO_BiologicalProcess-EBI-UniProt-GOA_27.02.2019_00h00	0.008445	0.026738	[CALCRL, ERN1, IGF1, JAK2, PTAFR]
GO:0060330	regulation of response to interferon-gamma	GO_BiologicalProcess-EBI-UniProt-GOA_27.02.2019_00h00	0.00849249	0.0160428	[JAK2, NLRC5, PPARG]
GO:0060334	regulation of interferon-gamma-mediated signaling pathway	GO_BiologicalProcess-EBI-UniProt-GOA_27.02.2019_00h00	0.00849249	0.0160428	[JAK2, NLRC5, PPARG]
KEGG:05218	Melanoma	KEGG_27.02.2019	0.00857927	0.0213904	[FGF1, IGF1, IGF1R, PDGFRA]
GO:0060563	neuroepithelial cell differentiation	GO_BiologicalProcess-EBI-UniProt-GOA_27.02.2019_00h00	0.00857927	0.0213904	[RBPJ, SCRIB, TET2, WNT11]
GO:0043621	protein self-association	GO_MolecularFunction-EBI-UniProt-GOA_27.02.2019_00h00	0.00863735	0.0213904	[ATXN1, CD2, PPARG, PTH1R]
GO:1990874	vascular smooth muscle cell proliferation	GO_BiologicalProcess-EBI-UniProt-GOA_27.02.2019_00h00	0.00863735	0.0213904	[ERN1, IGF1, JAK2, PPARG]
GO:1904705	regulation of vascular smooth muscle cell proliferation	GO_BiologicalProcess-EBI-UniProt-GOA_27.02.2019_00h00	0.00863735	0.0213904	[ERN1, IGF1, JAK2, PPARG]
GO:0001773	myeloid dendritic cell activation	GO_BiologicalProcess-EBI-UniProt-GOA_27.02.2019_00h00	0.00873013	0.0160428	[CD2, RBPJ, SPI1]
GO:0051307	meiotic chromosome separation	GO_BiologicalProcess-EBI-UniProt-GOA_27.02.2019_00h00	0.00873013	0.0160428	[M1AP, MPEG1, TOP2A]
GO:0031233	intrinsic component of external side of plasma membrane	GO_CellularComponent-EBI-UniProt-GOA_27.02.2019_00h00	0.00904618	0.0160428	[CA4, EFNA5, GP1BA]
GO:0008210	estrogen metabolic process	GO_BiologicalProcess-EBI-UniProt-GOA_27.02.2019_00h00	0.00904618	0.0160428	[HSD17B7, PDGFRA, RDH8]
GO:0048645	animal organ formation	GO_BiologicalProcess-EBI-UniProt-GOA_27.02.2019_00h00	0.00912999	0.0213904	[FGF1, GATA5, ISL1, RBPJ]
GO:0016830	carbon-carbon lyase activity	GO_MolecularFunction-EBI-UniProt-GOA_27.02.2019_00h00	0.00920154	0.0213904	[ALDOC, FAHD1, HOGA1, TGFBI]
GO:0014068	positive regulation of phosphatidylinositol 3-kinase signaling	GO_BiologicalProcess-EBI-UniProt-GOA_27.02.2019_00h00	0.00920326	0.026738	[IGF1, IGF1R, JAK2, NCOA2, PDGFRA]
GO:2001238	positive regulation of extrinsic apoptotic signaling pathway	GO_BiologicalProcess-EBI-UniProt-GOA_27.02.2019_00h00	0.00928072	0.0213904	[CA5A, ITM2C, NF1, PTPRC]
GO:0032370	positive regulation of lipid transport	GO_BiologicalProcess-EBI-UniProt-GOA_27.02.2019_00h00	0.00928072	0.0213904	[ABCA1, LIPG, PLA2R1, SPP1]
GO:0003203	endocardial cushion morphogenesis	GO_BiologicalProcess-EBI-UniProt-GOA_27.02.2019_00h00	0.00952088	0.0160428	[GATA5, ISL1, RBPJ]
GO:0045453	bone resorption	GO_BiologicalProcess-EBI-UniProt-GOA_27.02.2019_00h00	0.00953718	0.0213904	[HNF1A, NF1, PTH1R, SPP1]
GO:0030888	regulation of B cell proliferation	GO_BiologicalProcess-EBI-UniProt-GOA_27.02.2019_00h00	0.00988754	0.0213904	[CARD11, MZB1, PTPRC, TNFSF13B]
GO:0045505	dynein intermediate chain binding	GO_MolecularFunction-EBI-UniProt-GOA_27.02.2019_00h00	0.0100253	0.0160428	[DNAH9, DYNC2H1, TET2]
GO:0043388	positive regulation of DNA binding	GO_BiologicalProcess-EBI-UniProt-GOA_27.02.2019_00h00	0.0105992	0.0213904	[IGF1, ISL1, JAK2, PPARG]
GO:0017112	Rab guanyl-nucleotide exchange factor activity	GO_BiologicalProcess-EBI-UniProt-GOA_27.02.2019_00h00	0.0107017	0.0160428	[DENND4A, DENND4C, RAB3IP]
GO:2000242	negative regulation of reproductive process	GO_BiologicalProcess-EBI-UniProt-GOA_27.02.2019_00h00	0.0108736	0.0213904	[ARHGDIB, IGF1, MPEG1, RRAD]
GO:2000826	regulation of heart morphogenesis	GO_BiologicalProcess-EBI-UniProt-GOA_27.02.2019_00h00	0.0112246	0.0160428	[GATA5, ISL1, RBPJ]
GO:0042572	retinol metabolic process	GO_BiologicalProcess-EBI-UniProt-GOA_27.02.2019_00h00	0.011757	0.0160428	[ALDH1A3, ALDOC, RDH8]
GO:0051482	positive regulation of cytosolic calcium ion concentration involved in phospholipase C-activating G protein-coupled signaling pathway	GO_BiologicalProcess-EBI-UniProt-GOA_27.02.2019_00h00	0.011757	0.0160428	[DRD1, GPR20, GPR65]
GO:0010660	regulation of muscle cell apoptotic process	GO_BiologicalProcess-EBI-UniProt-GOA_27.02.2019_00h00	0.0124899	0.0213904	[IGF1, JAK2, LRP6, PPARG]
GO:0003156	regulation of animal organ formation	GO_BiologicalProcess-EBI-UniProt-GOA_27.02.2019_00h00	0.0126548	0.0160428	[FGF1, GATA5, ISL1]
GO:0042491	inner ear auditory receptor cell differentiation	GO_BiologicalProcess-EBI-UniProt-GOA_27.02.2019_00h00	0.0126548	0.0160428	[RBPJ, SCRIB, TET2]
GO:0010812	negative regulation of cell-substrate adhesion	GO_BiologicalProcess-EBI-UniProt-GOA_27.02.2019_00h00	0.0127864	0.0213904	[EFNA5, FZD4, NF1, POSTN]
KEGG:04211	Longevity regulating pathway	KEGG_27.02.2019	0.0127864	0.0213904	[IGF1, IGF1R, PPARG, SESN1]
GO:0003401	axis elongation	GO_BiologicalProcess-EBI-UniProt-GOA_27.02.2019_00h00	0.013209	0.0160428	[FGF1, LRP6, WNT11]
GO:1904707	positive regulation of vascular smooth muscle cell proliferation	GO_BiologicalProcess-EBI-UniProt-GOA_27.02.2019_00h00	0.013209	0.0160428	[ERN1, IGF1, JAK2]
KEGG:00510	N-Glycan biosynthesis	KEGG_27.02.2019	0.0137718	0.0160428	[DPM2, MAN1A2, MGAT4A]
GO:0048286	lung alveolus development	GO_BiologicalProcess-EBI-UniProt-GOA_27.02.2019_00h00	0.0137718	0.0160428	[ATXN1, MAN1A2, RC3H2]
KEGG:04913	Ovarian steroidogenesis	KEGG_27.02.2019	0.0137718	0.0160428	[HSD17B7, IGF1, IGF1R]
GO:0071300	cellular response to retinoic acid	GO_BiologicalProcess-EBI-UniProt-GOA_27.02.2019_00h00	0.0140058	0.0213904	[ABCA1, FZD4, PPARG, WNT11]
GO:0010657	muscle cell apoptotic process	GO_BiologicalProcess-EBI-UniProt-GOA_27.02.2019_00h00	0.0140058	0.0213904	[IGF1, JAK2, LRP6, PPARG]
GO:0001937	negative regulation of endothelial cell proliferation	GO_BiologicalProcess-EBI-UniProt-GOA_27.02.2019_00h00	0.0141382	0.0160428	[CA5A, NF1, PPARG]
GO:0030890	positive regulation of B cell proliferation	GO_BiologicalProcess-EBI-UniProt-GOA_27.02.2019_00h00	0.0141382	0.0160428	[CARD11, PTPRC, TNFSF13B]
GO:0007223	Wnt signaling pathway, calcium modulating pathway	GO_BiologicalProcess-EBI-UniProt-GOA_27.02.2019_00h00	0.014508	0.0160428	[FZD4, TNRC6B, WNT11]
GO:0003197	endocardial cushion development	GO_BiologicalProcess-EBI-UniProt-GOA_27.02.2019_00h00	0.014508	0.0160428	[GATA5, ISL1, RBPJ]
GO:0046579	positive regulation of Ras protein signal transduction	GO_BiologicalProcess-EBI-UniProt-GOA_27.02.2019_00h00	0.0146347	0.0213904	[GPR20, GPR65, IGF1, JAK2]
GO:1902930	regulation of alcohol biosynthetic process	GO_BiologicalProcess-EBI-UniProt-GOA_27.02.2019_00h00	0.0147491	0.0213904	[FGF1, PTAFR, PTH1R, REST]
GO:0015909	long-chain fatty acid transport	GO_BiologicalProcess-EBI-UniProt-GOA_27.02.2019_00h00	0.0147491	0.0213904	[ACSL6, CPT1A, PLA2R1, PPARG]
GO:0060411	cardiac septum morphogenesis	GO_BiologicalProcess-EBI-UniProt-GOA_27.02.2019_00h00	0.0147491	0.0213904	[ISL1, NELL2, RBPJ, WNT11]
GO:0061180	mammary gland epithelium development	GO_BiologicalProcess-EBI-UniProt-GOA_27.02.2019_00h00	0.0148689	0.0213904	[JAK2, LRP6, RREB1, SCRIB]
KEGG:05215	Prostate cancer	KEGG_27.02.2019	0.0148689	0.0213904	[IGF1, IGF1R, IL1R2, PDGFRA]
GO:0010656	negative regulation of muscle cell apoptotic process	GO_BiologicalProcess-EBI-UniProt-GOA_27.02.2019_00h00	0.0148812	0.0160428	[IGF1, JAK2, LRP6]
GO:0003151	outflow tract morphogenesis	GO_BiologicalProcess-EBI-UniProt-GOA_27.02.2019_00h00	0.0162614	0.0213904	[ISL1, NELL2, RBPJ, WNT11]
GO:0048546	digestive tract morphogenesis	GO_BiologicalProcess-EBI-UniProt-GOA_27.02.2019_00h00	0.0174694	0.0160428	[HNF1A, PDGFRA, WNT11]
GO:0038083	peptidyl-tyrosine autophosphorylation	GO_BiologicalProcess-EBI-UniProt-GOA_27.02.2019_00h00	0.0180835	0.0160428	[CA5A, IGF1R, NCOA2]
GO:0043330	response to exogenous dsRNA	GO_BiologicalProcess-EBI-UniProt-GOA_27.02.2019_00h00	0.0187044	0.0160428	[CA5A, CARD9, KCNJ8]
GO:0048662	negative regulation of smooth muscle cell proliferation	GO_BiologicalProcess-EBI-UniProt-GOA_27.02.2019_00h00	0.0187044	0.0160428	[OGN, PPARG, VIPR2]
GO:0031103	axon regeneration	GO_BiologicalProcess-EBI-UniProt-GOA_27.02.2019_00h00	0.0193319	0.0160428	[ISL1, JAK2, SPP1]
GO:0032365	intracellular lipid transport	GO_BiologicalProcess-EBI-UniProt-GOA_27.02.2019_00h00	0.0193319	0.0160428	[ABCA1, CPT1A, LRP6]
GO:1900024	regulation of substrate adhesion-dependent cell spreading	GO_BiologicalProcess-EBI-UniProt-GOA_27.02.2019_00h00	0.0199659	0.0160428	[EFNA5, POSTN, RREB1]
KEGG:04730	Long-term depression	KEGG_27.02.2019	0.0199659	0.0160428	[IGF1, IGF1R, ITPR2]
KEGG:00561	Glycerolipid metabolism	KEGG_27.02.2019	0.0206061	0.0160428	[LIPG, MBOAT2, PLPP5]
GO:0032371	regulation of sterol transport	GO_BiologicalProcess-EBI-UniProt-GOA_27.02.2019_00h00	0.0206061	0.0160428	[ABCA1, LIPG, PPARG]
GO:0032374	regulation of cholesterol transport	GO_BiologicalProcess-EBI-UniProt-GOA_27.02.2019_00h00	0.0206061	0.0160428	[ABCA1, LIPG, PPARG]
GO:0035315	hair cell differentiation	GO_BiologicalProcess-EBI-UniProt-GOA_27.02.2019_00h00	0.0206061	0.0160428	[RBPJ, SCRIB, TET2]
GO:1905953	negative regulation of lipid localization	GO_BiologicalProcess-EBI-UniProt-GOA_27.02.2019_00h00	0.0212523	0.0160428	[ABCA1, PLA2R1, PPARG]
GO:0043331	response to dsRNA	GO_BiologicalProcess-EBI-UniProt-GOA_27.02.2019_00h00	0.0247469	0.0160428	[CA5A, CARD9, KCNJ8]
GO:0060443	mammary gland morphogenesis	GO_BiologicalProcess-EBI-UniProt-GOA_27.02.2019_00h00	0.0247469	0.0160428	[CA5A, LRP6, SCRIB]
GO:0030195	negative regulation of blood coagulation	GO_BiologicalProcess-EBI-UniProt-GOA_27.02.2019_00h00	0.0254341	0.0160428	[GP1BA, PDGFRA, SERPING1]
GO:0031526	brush border membrane	GO_CellularComponent-EBI-UniProt-GOA_27.02.2019_00h00	0.0261262	0.0160428	[CA4, KCNK1, PTH1R]
GO:1900047	negative regulation of hemostasis	GO_BiologicalProcess-EBI-UniProt-GOA_27.02.2019_00h00	0.0261262	0.0160428	[GP1BA, PDGFRA, SERPING1]
KEGG:04920	Adipocytokine signaling pathway	KEGG_27.02.2019	0.0268228	0.0160428	[ACSL6, CPT1A, JAK2]
GO:0045747	positive regulation of Notch signaling pathway	GO_BiologicalProcess-EBI-UniProt-GOA_27.02.2019_00h00	0.0268228	0.0160428	[CRTC1, GATA5, RBPJ]
GO:0050819	negative regulation of coagulation	GO_BiologicalProcess-EBI-UniProt-GOA_27.02.2019_00h00	0.02855	0.0160428	[GP1BA, PDGFRA, SERPING1]
GO:0031102	neuron projection regeneration	GO_BiologicalProcess-EBI-UniProt-GOA_27.02.2019_00h00	0.0292638	0.0160428	[ISL1, JAK2, SPP1]
GO:0007405	neuroblast proliferation	GO_BiologicalProcess-EBI-UniProt-GOA_27.02.2019_00h00	0.0299814	0.0160428	[ACSL6, NF1, TET2]
GO:0071230	cellular response to amino acid stimulus	GO_BiologicalProcess-EBI-UniProt-GOA_27.02.2019_00h00	0.0299814	0.0160428	[COL4A6, PDGFRA, SESN1]
KEGG:03320	PPAR signaling pathway	KEGG_27.02.2019	0.0307028	0.0160428	[ACSL6, CPT1A, PPARG]
GO:0032663	regulation of interleukin-2 production	GO_BiologicalProcess-EBI-UniProt-GOA_27.02.2019_00h00	0.0307028	0.0160428	[CARD11, CARD9, PTPRC]
GO:0005080	protein kinase C binding	GO_MolecularFunction-EBI-UniProt-GOA_27.02.2019_00h00	0.0314277	0.0160428	[CD2, LDB3, TOP2A]
KEGG:05214	Glioma	KEGG_27.02.2019	0.0314277	0.0160428	[IGF1, IGF1R, PDGFRA]

## Sheet: SWFs
GOID	GOTerm	Ontology Source	Term PValue Corrected with Benjamini-Hochberg	GeneRatio	Associated Genes Found
GO:0030198	extracellular matrix organization	GO_BiologicalProcess-EBI-UniProt-GOA_27.02.2019_00h00	3.01457e-18	0.109375	[ADAMTS2, ADAMTS9, ADAMTSL2, ANTXR1, ATP6V0A4, COL10A1, COL11A1, COL12A1, COL15A1, COL1A2, COL3A1, COL4A1, COL5A2, COL6A1, COL6A2, COL6A3, COL8A1, CREB3L1, CRISPLD2, CTSS, ELN, FAP, FBN2, FGA, FGB, FMOD, FN1, HSPG2, ITGA11, ITGA8, LCP1, LOXL3, MME, MMP2, MMP23B, MMP9, MYH11, PDGFRA, PHLDB2, POSTN, RGCC, SCUBE3, SGCG, SMOC2, SPARC, SPP1, TNC, VCAM1, VTN]
GO:0043062	extracellular structure organization	GO_BiologicalProcess-EBI-UniProt-GOA_27.02.2019_00h00	2.30315e-17	0.116071	[ABCA1, ADAMTS2, ADAMTS9, ADAMTSL2, ANTXR1, ATP6V0A4, CD36, COL10A1, COL11A1, COL12A1, COL15A1, COL1A2, COL3A1, COL4A1, COL5A2, COL6A1, COL6A2, COL6A3, COL8A1, CREB3L1, CRISPLD2, CTSS, ELN, FAP, FBN2, FGA, FGB, FMOD, FN1, HSPG2, ITGA11, ITGA8, LCP1, LOXL3, MME, MMP2, MMP23B, MMP9, MYH11, PDGFRA, PHLDB2, PLTP, POSTN, RGCC, SCUBE3, SGCG, SMOC2, SPARC, SPP1, TNC, VCAM1, VTN]
GO:0031012	extracellular matrix	GO_CellularComponent-EBI-UniProt-GOA_27.02.2019_00h00	1.59576e-14	0.120536	[ADAMTS2, ADAMTS9, ADAMTSL2, ALPL, ANGPTL2, COL10A1, COL11A1, COL12A1, COL15A1, COL1A2, COL3A1, COL4A1, COL5A2, COL6A1, COL6A2, COL6A3, COL8A1, CRISPLD2, CTHRC1, CTSS, DMBT1, DST, ELK4, ELN, EPHB6, F9, FBN2, FBN3, FGA, FGB, FGL2, FMOD, FN1, HSPG2, LOXL3, LRIG1, LRRC17, MMP2, MMP23B, MMP9, PODN, POSTN, PTPRZ1, SAMD11, SMOC2, SOST, SPARC, THBS2, TNC, USH2A, VTN, ZP1, ZP2, ZP4]
GO:0062023	collagen-containing extracellular matrix	GO_CellularComponent-EBI-UniProt-GOA_27.02.2019_00h00	2.93283e-14	0.104911	[ADAMTS2, ADAMTS9, ANGPTL2, COL10A1, COL11A1, COL12A1, COL15A1, COL1A2, COL3A1, COL4A1, COL5A2, COL6A1, COL6A2, COL6A3, COL8A1, CTHRC1, CTSS, DST, ELK4, ELN, F9, FBN2, FBN3, FGA, FGB, FGL2, FMOD, FN1, HSPG2, LOXL3, MMP2, MMP23B, MMP9, PODN, POSTN, PTPRZ1, SAMD11, SMOC2, SOST, SPARC, THBS2, TNC, USH2A, VTN, ZP1, ZP2, ZP4]
GO:0009653	anatomical structure morphogenesis	GO_BiologicalProcess-EBI-UniProt-GOA_27.02.2019_00h00	1.52217e-11	0.294643	[ACTA2, ADAMTS9, ADGRA2, ADGRF5, AFF3, ALPL, ANGPT2, ANGPTL1, ANGPTL2, ANPEP, ANTXR1, AREG, ATP6V0A4, BHLHE23, CACNA1C, CACNA1H, CCK, CD36, CDKN3, CHRNA9, COL11A1, COL12A1, COL15A1, COL1A2, COL3A1, COL4A1, COL5A2, COL6A1, COL6A2, COL6A3, COL8A1, CRB2, CREB3L1, CRISPLD2, CSRNP1, CTHRC1, DRD2, DSCAML1, DUOX2, DYSF, EFNA1, ELN, EPHB6, ESR1, ETV7, F2R, F9, FAM20A, FAP, FBN2, FGA, FGB, FGF16, FGF8, FG…
GO:0030020	extracellular matrix structural constituent conferring tensile strength	GO_MolecularFunction-EBI-UniProt-GOA_27.02.2019_00h00	6.18326e-09	0.0267857	[COL10A1, COL11A1, COL12A1, COL15A1, COL1A2, COL3A1, COL4A1, COL5A2, COL6A1, COL6A2, COL6A3, COL8A1]
GO:0072359	circulatory system development	GO_BiologicalProcess-EBI-UniProt-GOA_27.02.2019_00h00	1.94495e-08	0.151786	[ACOD1, ACTA2, ADAMTS9, ADGRA2, ADGRF5, ANGPT2, ANGPTL1, ANPEP, ANTXR1, CACNA1C, CDKN1A, COL11A1, COL15A1, COL1A2, COL3A1, COL4A1, COL8A1, CRB2, CREB3L1, DYSF, EFNA1, ELN, EPHB6, FAP, FGF8, FLVCR1, FN1, GLI1, GREB1L, HMOX1, HOXB3, HSPG2, ID2, IGF1, LOXL3, LRP2, MMP2, MYH11, MYL9, MYLK, NEB, NFATC1, NRAP, PDGFD, PDGFRA, PROX1, PTCH1, REST, RGCC, SEMA3C, SGCD, SGCG, SLIT1, SMAD2, SMOC2, SMYD1, SPAR…
KEGG:04151	PI3K-Akt signaling pathway	KEGG_27.02.2019	3.26087e-08	0.0669643	[ANGPT2, AREG, CDKN1A, COL1A2, COL4A1, COL6A1, COL6A2, COL6A3, CREB3L1, EFNA1, EIF4E1B, F2R, FGF16, FGF5, FGF8, FGFR3, FN1, FOXO3, GYS2, IGF1, ITGA11, ITGA8, LPAR6, PDGFD, PDGFRA, SGK1, SPP1, THBS2, TNC, VTN]
GO:0031226	intrinsic component of plasma membrane	GO_CellularComponent-EBI-UniProt-GOA_27.02.2019_00h00	1.70215e-07	0.196429	[ABCA1, ABCC9, ADCY2, ADGRD1, ADGRL4, ANPEP, ATP6V0A4, C8A, CACNA1C, CACNA1D, CACNA1H, CALHM4, CD36, CHRNA4, CHRNA9, DEPDC7, DPP10, DRD2, DUOX2, EFNA1, ELK4, EPHB6, ERG, F10, F2R, F9, FGFR3, FLVCR1, GABRE, GABRR3, GLRA2, GPR37, GPR50, GPR65, GPR68, GPR75, GRM7, HTR2C, HTR4, ITGA11, ITGA8, IYD, KCNB2, KCNE4, KCNIP2, KCNJ5, KCNMA1, KCNS3, LPAR6, LYVE1, MILR1, MMD, MME, NTNG2, OPRK1, PAWR, PDGFRA, P…
KEGG:04512	ECM-receptor interaction	KEGG_27.02.2019	2.16933e-07	0.03125	[CD36, COL1A2, COL4A1, COL6A1, COL6A2, COL6A3, FN1, HSPG2, ITGA11, ITGA8, SPP1, THBS2, TNC, VTN]
GO:0044420	extracellular matrix component	GO_CellularComponent-EBI-UniProt-GOA_27.02.2019_00h00	2.19193e-07	0.0267857	[COL11A1, COL12A1, COL15A1, COL1A2, COL3A1, COL4A1, COL5A2, COL8A1, ELN, FBN2, PTPRZ1, TNC]
GO:0009887	animal organ morphogenesis	GO_BiologicalProcess-EBI-UniProt-GOA_27.02.2019_00h00	2.31223e-07	0.138393	[ACTA2, ALPL, ANGPTL1, AREG, BHLHE23, CHRNA9, COL11A1, COL12A1, COL1A2, COL3A1, COL5A2, COL6A1, COL6A2, COL6A3, COL8A1, CRB2, CSRNP1, CTHRC1, DSCAML1, DUOX2, EFNA1, ELN, ESR1, ETV7, FAM20A, FBN2, FGF16, FGF8, FGFR3, FLVCR1, FOXO3, GCNT4, GLI1, GREB1L, HOXB3, HOXC9, ID2, INPPL1, ITGA8, LRIG1, LRP2, MME, MMP2, MYL9, MYLK, MYO7A, NFIC, NPPC, NR5A2, PDGFRA, POSTN, PROX1, PTCH1, SEMA3C, SFRP4, SLIT1, …
GO:0048598	embryonic morphogenesis	GO_BiologicalProcess-EBI-UniProt-GOA_27.02.2019_00h00	3.14801e-07	0.0959821	[AFF3, ANGPTL1, AREG, CACNA1C, CDKN3, CHRNA9, COL11A1, COL12A1, COL5A2, COL6A1, COL8A1, CRB2, CTHRC1, DSCAML1, EFNA1, F9, FBN2, FGF8, FLVCR1, FN1, GLI1, HOXB3, HOXC9, ID2, ITGA8, LRIG1, LRP2, MBNL1, MMP2, MMP9, MYO7A, PAG1, PDGFRA, PHLDB2, POSTN, PROX1, PTCH1, SMAD2, SOX7, TBX2, TCF21, TENM4, VTN]
GO:0005887	integral component of plasma membrane	GO_CellularComponent-EBI-UniProt-GOA_27.02.2019_00h00	3.46172e-07	0.1875	[ABCA1, ABCC9, ADCY2, ADGRD1, ADGRL4, ANPEP, ATP6V0A4, C8A, CACNA1C, CACNA1D, CACNA1H, CALHM4, CD36, CHRNA4, CHRNA9, DEPDC7, DPP10, DRD2, DUOX2, ELK4, EPHB6, ERG, F2R, F9, FGFR3, FLVCR1, GABRE, GABRR3, GLRA2, GPR37, GPR50, GPR65, GPR68, GPR75, GRM7, HTR2C, HTR4, ITGA11, ITGA8, IYD, KCNB2, KCNE4, KCNIP2, KCNJ5, KCNMA1, KCNS3, LPAR6, LYVE1, MILR1, MMD, MME, OPRK1, PAWR, PDGFRA, PHGDH, PODXL, PTAFR,…
GO:0005044	scavenger receptor activity	GO_BiologicalProcess-EBI-UniProt-GOA_27.02.2019_00h00	4.38943e-07	0.0290179	[CD36, DMBT1, FN1, LOXL3, MEGF10, PRSS12, SCARA5, SCARF2, STAB1, STAB2, TMPRSS13, TMPRSS2, VTN]
GO:0072358	cardiovascular system development	GO_BiologicalProcess-EBI-UniProt-GOA_27.02.2019_00h00	1.37574e-06	0.104911	[ACTA2, ADAMTS9, ADGRA2, ADGRF5, ANGPT2, ANGPTL1, ANPEP, ANTXR1, COL15A1, COL1A2, COL3A1, COL4A1, COL8A1, CRB2, CREB3L1, DYSF, EFNA1, EPHB6, FAP, FGF8, FLVCR1, FN1, HMOX1, HOXB3, HSPG2, LOXL3, LRP2, MMP2, MYLK, NFATC1, PDGFD, PDGFRA, PROX1, RGCC, SEMA3C, SGCD, SMOC2, SPARC, SPEG, SPI1, STAB1, STAB2, TBX2, TCF21, TFAP2B, THBS2, XDH]
GO:0001706	endoderm formation	GO_BiologicalProcess-EBI-UniProt-GOA_27.02.2019_00h00	1.68737e-06	0.0245536	[COL11A1, COL12A1, COL5A2, COL6A1, COL8A1, FN1, MMP2, MMP9, SMAD2, SOX7, VTN]
GO:0009790	embryo development	GO_BiologicalProcess-EBI-UniProt-GOA_27.02.2019_00h00	2.55532e-06	0.129464	[ADGRF5, AFF3, ANGPTL1, AREG, CACNA1C, CDKN1A, CDKN3, CHRNA9, COL11A1, COL12A1, COL5A2, COL6A1, COL8A1, CRB2, CTHRC1, DSCAML1, EFNA1, F9, FBN2, FGF8, FLVCR1, FN1, GLI1, HOXB3, HOXC9, ID2, IGF1, ITGA8, KPNA7, LOXL3, LPAR6, LRIG1, LRP2, MBNL1, MMP2, MMP9, MYO7A, NR5A2, PAG1, PDGFRA, PHGDH, PHLDB2, POSTN, PROX1, PTCH1, SCEL, SEMA3C, SEMA3F, SLC34A2, SMAD2, SOX7, TBX2, TCF21, TENM4, TET1, TET2, TOP2A…
KEGG:04974	Protein digestion and absorption	KEGG_27.02.2019	3.32894e-06	0.0290179	[COL10A1, COL11A1, COL12A1, COL15A1, COL1A2, COL3A1, COL4A1, COL5A2, COL6A1, COL6A2, COL6A3, ELN, MME]
KEGG:04510	Focal adhesion	KEGG_27.02.2019	3.58935e-06	0.0424107	[COL1A2, COL4A1, COL6A1, COL6A2, COL6A3, FLNC, FN1, IGF1, ITGA11, ITGA8, MYL9, MYLK, PDGFD, PDGFRA, SHC2, SPP1, THBS2, TNC, VTN]
GO:0001568	blood vessel development	GO_BiologicalProcess-EBI-UniProt-GOA_27.02.2019_00h00	4.22166e-06	0.0982143	[ACTA2, ADAMTS9, ADGRA2, ADGRF5, ANGPT2, ANGPTL1, ANPEP, ANTXR1, COL15A1, COL1A2, COL3A1, COL4A1, COL8A1, CREB3L1, DYSF, EFNA1, EPHB6, FAP, FGF8, FLVCR1, FN1, HMOX1, HOXB3, HSPG2, LOXL3, LRP2, MMP2, MYLK, PDGFD, PDGFRA, PROX1, RGCC, SEMA3C, SGCD, SMOC2, SPARC, SPI1, STAB1, STAB2, TBX2, TCF21, TFAP2B, THBS2, XDH]
GO:0048646	anatomical structure formation involved in morphogenesis	GO_BiologicalProcess-EBI-UniProt-GOA_27.02.2019_00h00	4.4927e-06	0.136161	[ADAMTS9, ADGRA2, ANGPT2, ANGPTL1, ANPEP, AREG, CACNA1H, CD36, COL11A1, COL12A1, COL15A1, COL4A1, COL5A2, COL6A1, COL8A1, CRB2, CREB3L1, CTHRC1, DYSF, EFNA1, EPHB6, F9, FAM20A, FAP, FBN2, FGF8, FN1, HMOX1, HOXB3, HSPG2, ITGA8, LMOD1, LRP2, MMP2, MMP9, MYH11, MYL9, MYLK, NEB, NRAP, PDGFRA, PHLDB2, PODXL, PROX1, PTCH1, RGCC, SEMA3C, SMAD2, SMOC2, SOX7, SPARC, STAB1, STAB2, TBX2, TCF21, TENM4, TET1,…
GO:0035295	tube development	GO_BiologicalProcess-EBI-UniProt-GOA_27.02.2019_00h00	5.78384e-06	0.129464	[ADAMTS2, ADAMTS9, ADAMTSL2, ADGRA2, ADGRF5, ANGPT2, ANGPTL1, ANPEP, AREG, CACNA1C, CDKN1A, COL15A1, COL3A1, COL4A1, COL8A1, CREB3L1, CRISPLD2, CTHRC1, DYSF, EFNA1, EPHB6, ESR1, F9, FAP, FGF8, FN1, GLI1, GREB1L, HMOX1, HOXB3, HSPG2, ID2, LOXL3, LRP2, MME, MMP2, MYLK, NFIA, PDGFRA, PHGDH, PODXL, PROX1, PTCH1, RGCC, SEMA3C, SGCD, SMAD2, SMOC2, SPARC, SPI1, STAB1, STAB2, TBX2, TCF21, TFAP2B, THBS2, …
GO:0001944	vasculature development	GO_BiologicalProcess-EBI-UniProt-GOA_27.02.2019_00h00	5.88415e-06	0.100446	[ACTA2, ADAMTS9, ADGRA2, ADGRF5, ANGPT2, ANGPTL1, ANPEP, ANTXR1, COL15A1, COL1A2, COL3A1, COL4A1, COL8A1, CREB3L1, DYSF, EFNA1, EPHB6, FAP, FGF8, FLVCR1, FN1, HMOX1, HOXB3, HSPG2, LOXL3, LRP2, MMP2, MYLK, NFATC1, PDGFD, PDGFRA, PROX1, RGCC, SEMA3C, SGCD, SMOC2, SPARC, SPI1, STAB1, STAB2, TBX2, TCF21, TFAP2B, THBS2, XDH]
GO:0038024	cargo receptor activity	GO_BiologicalProcess-EBI-UniProt-GOA_27.02.2019_00h00	9.97712e-06	0.03125	[ABCA1, CD36, DMBT1, FN1, LOXL3, MEGF10, PRSS12, SCARA5, SCARF2, STAB1, STAB2, TMPRSS13, TMPRSS2, VTN]
GO:0007492	endoderm development	GO_BiologicalProcess-EBI-UniProt-GOA_27.02.2019_00h00	1.64185e-05	0.0267857	[COL11A1, COL12A1, COL5A2, COL6A1, COL8A1, FGF8, FN1, MMP2, MMP9, SMAD2, SOX7, VTN]
GO:0035239	tube morphogenesis	GO_BiologicalProcess-EBI-UniProt-GOA_27.02.2019_00h00	1.64372e-05	0.109375	[ADAMTS9, ADGRA2, ADGRF5, ANGPT2, ANGPTL1, ANPEP, AREG, COL15A1, COL3A1, COL4A1, COL8A1, CREB3L1, CTHRC1, DYSF, EFNA1, EPHB6, ESR1, F9, FAP, FGF8, FN1, GLI1, GREB1L, HMOX1, HOXB3, HSPG2, ID2, LRP2, MME, MMP2, MYLK, PDGFRA, PODXL, PROX1, PTCH1, RGCC, SGCD, SMAD2, SMOC2, SPARC, SPI1, STAB1, STAB2, TBX2, TCF21, TFAP2B, THBS2, TNC, XDH]
GO:0035265	organ growth	GO_BiologicalProcess-EBI-UniProt-GOA_27.02.2019_00h00	1.95697e-05	0.0446429	[AREG, BNC2, CDKN1A, COL12A1, COL6A1, COL6A2, COL6A3, ELK4, ESR1, FGF8, FGFR3, FLVCR1, GLI1, IGF1, MAEL, NPPC, PROX1, SMAD2, TBX2, TENM4]
GO:0005604	basement membrane	GO_CellularComponent-EBI-UniProt-GOA_27.02.2019_00h00	2.1204e-05	0.0290179	[COL15A1, COL4A1, COL8A1, DST, FN1, HSPG2, LOXL3, SMOC2, SPARC, THBS2, TNC, USH2A, VTN]
GO:0031252	cell leading edge	GO_CellularComponent-EBI-UniProt-GOA_27.02.2019_00h00	3.03418e-05	0.0691964	[ACTA2, ANGPTL2, ANTXR1, ARAP3, ARHGAP31, ARHGAP45, ATP6V0A4, CD36, DOCK8, DST, DUOX2, DYSF, FAP, GABRE, GDPD2, IGF1, INPPL1, ITGA8, LCP1, MACF1, MYLK, NHS, PHLDB2, PIEZO1, PODXL, PSD, PSTPIP1, SGCG, SNTG1, TET2, USH2A]
GO:0035987	endodermal cell differentiation	GO_BiologicalProcess-EBI-UniProt-GOA_27.02.2019_00h00	3.56338e-05	0.0200893	[COL11A1, COL12A1, COL5A2, COL6A1, COL8A1, FN1, MMP2, MMP9, VTN]
GO:0001655	urogenital system development	GO_BiologicalProcess-EBI-UniProt-GOA_27.02.2019_00h00	3.59897e-05	0.0602679	[ACTA2, ANGPT2, AREG, COL4A1, ELK4, ESR1, F9, FGF8, GCNT4, GLI1, GREB1L, ID2, ITGA8, KIRREL3, MME, MMP9, NFIA, PDGFD, PDGFRA, PKHD1, PODXL, PROX1, PTCH1, SMAD2, TCF21, TFAP2B, TNC]
GO:0048407	platelet-derived growth factor binding	GO_MolecularFunction-EBI-UniProt-GOA_27.02.2019_00h00	4.45196e-05	0.0111607	[COL1A2, COL3A1, COL4A1, COL6A1, PDGFRA]
GO:0005518	collagen binding	GO_MolecularFunction-EBI-UniProt-GOA_27.02.2019_00h00	4.53663e-05	0.0245536	[ANTXR1, CTSS, FN1, ITGA11, MME, MMP9, MRC2, PODN, SPARC, USH2A, VTN]
GO:0098644	complex of collagen trimers	GO_CellularComponent-EBI-UniProt-GOA_27.02.2019_00h00	4.85846e-05	0.0133929	[COL11A1, COL1A2, COL3A1, COL4A1, COL5A2, COL8A1]
GO:0005788	endoplasmic reticulum lumen	GO_CellularComponent-EBI-UniProt-GOA_27.02.2019_00h00	5.5197e-05	0.0558036	[ATP6V0A4, COL10A1, COL11A1, COL12A1, COL15A1, COL1A2, COL3A1, COL4A1, COL5A2, COL6A1, COL6A2, COL6A3, COL8A1, F10, F9, FGA, FKBP10, FN1, GIP, PDGFD, SGCG, SPP1, TNC, TSPAN15, VTN]
GO:0048514	blood vessel morphogenesis	GO_BiologicalProcess-EBI-UniProt-GOA_27.02.2019_00h00	0.000101279	0.0825893	[ADAMTS9, ADGRA2, ADGRF5, ANGPT2, ANGPTL1, ANPEP, COL15A1, COL3A1, COL4A1, COL8A1, CREB3L1, DYSF, EFNA1, EPHB6, FAP, FGF8, FN1, HMOX1, HOXB3, HSPG2, LRP2, MMP2, MYLK, PDGFRA, PROX1, RGCC, SGCD, SMOC2, SPARC, SPI1, STAB1, STAB2, TBX2, TCF21, TFAP2B, THBS2, XDH]
GO:0048705	skeletal system morphogenesis	GO_BiologicalProcess-EBI-UniProt-GOA_27.02.2019_00h00	0.000127028	0.0446429	[ALPL, COL11A1, COL12A1, COL6A1, COL6A2, COL6A3, CSRNP1, DSCAML1, FBN2, FGFR3, FLVCR1, HOXB3, HOXC9, INPPL1, MMP2, NPPC, PDGFRA, POSTN, SFRP4, SMAD2]
GO:0001501	skeletal system development	GO_BiologicalProcess-EBI-UniProt-GOA_27.02.2019_00h00	0.00014076	0.0736607	[ALPL, ANGPTL1, CACNA1C, COL10A1, COL11A1, COL12A1, COL1A2, COL3A1, COL5A2, COL6A1, COL6A2, COL6A3, CSRNP1, DSCAML1, FBN2, FGF8, FGFR3, FLVCR1, GPR68, HOXB3, HOXC9, IGF1, INPPL1, LRRC17, MMP2, MMP9, NPPC, PDGFRA, POSTN, SFRP4, SMAD2, SPARC, TET2]
GO:0030027	lamellipodium	GO_CellularComponent-EBI-UniProt-GOA_27.02.2019_00h00	0.000160097	0.0424107	[ACTA2, ANGPTL2, ANTXR1, ARAP3, ARHGAP31, ATP6V0A4, CD36, DOCK8, DYSF, FAP, GDPD2, IGF1, INPPL1, MYLK, NHS, PIEZO1, PODXL, PSTPIP1, SGCG]
KEGG:04610	Complement and coagulation cascades	KEGG_27.02.2019	0.000161352	0.0223214	[C1R, C1S, C8A, F10, F2R, F9, FGA, FGB, THBD, VTN]
GO:0007369	gastrulation	GO_BiologicalProcess-EBI-UniProt-GOA_27.02.2019_00h00	0.000181523	0.0379464	[ANGPTL1, COL11A1, COL12A1, COL5A2, COL6A1, COL8A1, CRB2, FGF8, FN1, ITGA8, MMP2, MMP9, PHLDB2, SMAD2, SOX7, TENM4, VTN]
GO:0048562	embryonic organ morphogenesis	GO_BiologicalProcess-EBI-UniProt-GOA_27.02.2019_00h00	0.000181879	0.0491071	[CHRNA9, COL11A1, CRB2, CTHRC1, DSCAML1, EFNA1, FBN2, FGF8, FLVCR1, GLI1, HOXB3, HOXC9, ID2, ITGA8, LRIG1, MYO7A, PDGFRA, POSTN, PROX1, SMAD2, TBX2, TCF21]
GO:0042060	wound healing	GO_BiologicalProcess-EBI-UniProt-GOA_27.02.2019_00h00	0.000200626	0.078125	[CD36, CDKN1A, COL1A2, COL3A1, DOCK8, DST, DUOX2, DYSF, EPHB6, F10, F2R, F9, FAP, FGA, FGB, FN1, HMOX1, IGF1, MACF1, MME, MYL9, MYLK, NINJ1, P2RY12, PAWR, PDGFRA, PHLDB2, PLEC, POSTN, SMAD2, SMOC2, SPARC, THBD, TNC, VTN]
GO:0001704	formation of primary germ layer	GO_BiologicalProcess-EBI-UniProt-GOA_27.02.2019_00h00	0.000225629	0.0290179	[COL11A1, COL12A1, COL5A2, COL6A1, COL8A1, CRB2, FN1, ITGA8, MMP2, MMP9, SMAD2, SOX7, VTN]
GO:0009611	response to wounding	GO_BiologicalProcess-EBI-UniProt-GOA_27.02.2019_00h00	0.000266263	0.0892857	[CD36, CDKN1A, COL1A2, COL3A1, DOCK8, DRD2, DST, DUOX2, DYSF, EPHB6, F10, F2R, F9, FAP, FGA, FGB, FN1, GIP, GLI1, HMOX1, IGF1, LYVE1, MACF1, MME, MYL9, MYLK, NINJ1, P2RY12, PAWR, PDGFRA, PHLDB2, PLEC, POSTN, SMAD2, SMOC2, SPARC, SPP1, THBD, TNC, VTN]
GO:0035904	aorta development	GO_BiologicalProcess-EBI-UniProt-GOA_27.02.2019_00h00	0.000307968	0.0200893	[ADAMTS9, COL3A1, FGF8, LOXL3, LRP2, MYLK, PROX1, TBX2, TFAP2B]
GO:0035051	cardiocyte differentiation	GO_BiologicalProcess-EBI-UniProt-GOA_27.02.2019_00h00	0.000314631	0.0357143	[ANGPTL1, CDKN1A, IGF1, MYH11, MYL9, MYLK, NEB, NRAP, PDGFRA, PROX1, REST, SEMA3C, SGCD, TBX2, TENM4, VCAM1]
GO:0001649	osteoblast differentiation	GO_BiologicalProcess-EBI-UniProt-GOA_27.02.2019_00h00	0.000341651	0.0401786	[ALPL, AREG, COL6A1, CREB3L1, CTHRC1, FBN2, GDPD2, GLI1, ID2, IGF1, ITGA11, MRC2, NPPC, POSTN, PTCH1, REST, SPP1, TNC]
GO:0035909	aorta morphogenesis	GO_BiologicalProcess-EBI-UniProt-GOA_27.02.2019_00h00	0.000346494	0.015625	[ADAMTS9, COL3A1, FGF8, MYLK, PROX1, TBX2, TFAP2B]
GO:0030574	collagen catabolic process	GO_BiologicalProcess-EBI-UniProt-GOA_27.02.2019_00h00	0.000365314	0.0178571	[ADAMTS2, COL15A1, CTSS, FAP, MMP2, MMP23B, MMP9, MRC2]
GO:0060537	muscle tissue development	GO_BiologicalProcess-EBI-UniProt-GOA_27.02.2019_00h00	0.000402204	0.0625	[ADAMTS9, ANGPTL1, ASB2, CDKN1A, COL11A1, COL3A1, ELN, FGF8, GLI1, ID2, IGF1, ITGA8, LRP2, MEGF10, MYH11, MYL9, MYLK, NEB, NRAP, PDGFRA, PROX1, SEMA3C, SGCD, SGCG, SMYD1, TBX2, TCF21, TENM4]
GO:0030199	collagen fibril organization	GO_BiologicalProcess-EBI-UniProt-GOA_27.02.2019_00h00	0.000402273	0.0178571	[ADAMTS2, COL11A1, COL12A1, COL1A2, COL3A1, COL5A2, FMOD, LOXL3]
GO:0097305	response to alcohol	GO_BiologicalProcess-EBI-UniProt-GOA_27.02.2019_00h00	0.00041491	0.0446429	[ABCA1, ACOD1, ADCY2, ANGPTL2, CACNA1C, CDKN1A, DRD2, FOXO3, GLRA2, NPPC, OPRK1, PTCH1, SLIT1, SMAD2, SPARC, SPI1, TNC, USP46, VCAM1, XRN1]
GO:0071230	cellular response to amino acid stimulus	GO_BiologicalProcess-EBI-UniProt-GOA_27.02.2019_00h00	0.000416996	0.0200893	[COL1A2, COL3A1, COL4A1, COL5A2, COL6A1, GLRA2, MMP2, PDGFD, PDGFRA]
GO:0007507	heart development	GO_BiologicalProcess-EBI-UniProt-GOA_27.02.2019_00h00	0.000424543	0.078125	[ACOD1, ADAMTS9, ANGPTL1, CACNA1C, CDKN1A, COL11A1, COL3A1, EFNA1, ELN, FGF8, GLI1, GREB1L, ID2, IGF1, LRP2, MYH11, MYL9, MYLK, NEB, NFATC1, NRAP, PDGFRA, PROX1, PTCH1, REST, SEMA3C, SGCD, SGCG, SLIT1, SMAD2, SMYD1, SPARC, TBX2, TENM4, VCAM1]
GO:0072001	renal system development	GO_BiologicalProcess-EBI-UniProt-GOA_27.02.2019_00h00	0.000430956	0.0491071	[ACTA2, ANGPT2, COL4A1, F9, FGF8, GCNT4, GREB1L, ID2, ITGA8, KIRREL3, MME, MMP9, NFIA, PDGFD, PDGFRA, PKHD1, PODXL, PROX1, PTCH1, SMAD2, TCF21, TFAP2B]
GO:0048762	mesenchymal cell differentiation	GO_BiologicalProcess-EBI-UniProt-GOA_27.02.2019_00h00	0.000488236	0.0401786	[ANGPTL1, CDKN3, CRB2, EFNA1, F9, FGF8, FN1, IGF1, LOXL3, PHLDB2, PTCH1, RGCC, SEMA3C, SEMA3F, SEMA5B, SMAD2, TCF21, USF3]
GO:0060485	mesenchyme development	GO_BiologicalProcess-EBI-UniProt-GOA_27.02.2019_00h00	0.000489358	0.046875	[ACTA2, ANGPTL1, BNC2, CDKN3, CRB2, EFNA1, F9, FGF8, FN1, IGF1, LOXL3, PHLDB2, PTCH1, RGCC, SEMA3C, SEMA3F, SEMA5B, SMAD2, TBX2, TCF21, USF3]
GO:0005577	fibrinogen complex	GO_CellularComponent-EBI-UniProt-GOA_27.02.2019_00h00	0.000524921	0.00892857	[FGA, FGB, FGL2, FN1]
GO:0042383	sarcolemma	GO_CellularComponent-EBI-UniProt-GOA_27.02.2019_00h00	0.000578561	0.03125	[ABCC9, AHNAK, CACNA1C, CACNA1D, COL6A1, COL6A2, COL6A3, DYSF, FLNC, KCNJ5, PLEC, SGCD, SGCG, VCAM1]
GO:0048844	artery morphogenesis	GO_BiologicalProcess-EBI-UniProt-GOA_27.02.2019_00h00	0.00063037	0.0200893	[ADAMTS9, ADGRF5, COL3A1, FGF8, LRP2, MYLK, PROX1, TBX2, TFAP2B]
GO:0045177	apical part of cell	GO_CellularComponent-EBI-UniProt-GOA_27.02.2019_00h00	0.000636271	0.0580357	[ADGRF5, ATP6V0A4, CD36, CRB2, DUOX2, ELK4, FAP, FN1, ITGA8, KCNE4, KCNMA1, LRP2, MYO7A, NHS, PKHD1, PLD1, PODXL, SGCG, SLC14A2, SLC29A4, SLC2A9, SLC34A2, SLC7A5, SLCO2B1, USH2A, VCAM1]
GO:0048738	cardiac muscle tissue development	GO_BiologicalProcess-EBI-UniProt-GOA_27.02.2019_00h00	0.000682824	0.0424107	[ADAMTS9, CDKN1A, COL11A1, FGF8, GLI1, ID2, IGF1, LRP2, MYH11, MYL9, MYLK, NEB, NRAP, PDGFRA, PROX1, SGCD, SGCG, TBX2, TENM4]
GO:0005583	fibrillar collagen trimer	GO_CellularComponent-EBI-UniProt-GOA_27.02.2019_00h00	0.000748118	0.00892857	[COL11A1, COL1A2, COL3A1, COL5A2]
GO:0098643	banded collagen fibril	GO_CellularComponent-EBI-UniProt-GOA_27.02.2019_00h00	0.000748118	0.00892857	[COL11A1, COL1A2, COL3A1, COL5A2]
GO:0048638	regulation of developmental growth	GO_BiologicalProcess-EBI-UniProt-GOA_27.02.2019_00h00	0.000748816	0.0513393	[AREG, ATP6V0A4, CDKN1A, DRD2, FGF8, FGFR3, FLVCR1, FN1, GLI1, IGF1, MACF1, MAEL, NPPC, PROX1, PTCH1, RIMS1, SEMA3C, SEMA3F, SEMA5B, SGCG, SPP1, TBX2, TET2]
GO:0060560	developmental growth involved in morphogenesis	GO_BiologicalProcess-EBI-UniProt-GOA_27.02.2019_00h00	0.000753386	0.0424107	[AREG, ATP6V0A4, CDKN3, ESR1, FN1, JADE2, MACF1, MME, POSTN, RIMS1, SEMA3C, SEMA3F, SEMA5B, SGCG, SLIT1, SPP1, TBX2, TET2, TNC]
GO:0060350	endochondral bone morphogenesis	GO_BiologicalProcess-EBI-UniProt-GOA_27.02.2019_00h00	0.000764342	0.0200893	[ALPL, COL12A1, COL6A1, COL6A2, COL6A3, FGFR3, INPPL1, NPPC, POSTN]
GO:0048568	embryonic organ development	GO_BiologicalProcess-EBI-UniProt-GOA_27.02.2019_00h00	0.000764767	0.0602679	[ANGPTL1, CDKN3, CHRNA9, COL11A1, COL5A2, CRB2, CTHRC1, DSCAML1, EFNA1, FBN2, FGF8, FLVCR1, GLI1, HOXB3, HOXC9, ID2, IGF1, ITGA8, LRIG1, MYO7A, PDGFRA, POSTN, PROX1, PTCH1, SMAD2, TBX2, TCF21]
GO:0098858	actin-based cell projection	GO_CellularComponent-EBI-UniProt-GOA_27.02.2019_00h00	0.00077308	0.0401786	[ACTA2, ADGRA2, ANGPTL2, ANTXR1, ATP6V0A4, CD36, ELK4, IGF1, INPPL1, LCP1, MYO7A, NPPC, PDGFRA, PODXL, SGCG, TET2, USH2A, VCAM1]
GO:0006813	potassium ion transport	GO_BiologicalProcess-EBI-UniProt-GOA_27.02.2019_00h00	0.000774181	0.0401786	[ABCC9, CACNA1D, CDKN1A, DPP10, DRD2, ERG, GCK, GRM7, KCNB2, KCNE4, KCNIP2, KCNJ5, KCNMA1, KCNS3, OPRK1, P2RY12, SGK1, SLC24A2]
KEGG:04024	cAMP signaling pathway	KEGG_27.02.2019	0.000788853	0.0334821	[ADCY2, ARAP3, CACNA1C, CACNA1D, CREB3L1, DRD2, F2R, GIP, GLI1, HTR4, MYL9, NFATC1, PLD1, PTCH1, VIPR2]
GO:0014706	striated muscle tissue development	GO_BiologicalProcess-EBI-UniProt-GOA_27.02.2019_00h00	0.000951463	0.0580357	[ADAMTS9, ANGPTL1, ASB2, CDKN1A, COL11A1, ELN, FGF8, GLI1, ID2, IGF1, LRP2, MEGF10, MYH11, MYL9, MYLK, NEB, NRAP, PDGFRA, PROX1, SEMA3C, SGCD, SGCG, SMYD1, TBX2, TCF21, TENM4]
GO:0060414	aorta smooth muscle tissue morphogenesis	GO_BiologicalProcess-EBI-UniProt-GOA_27.02.2019_00h00	0.000965276	0.00669643	[COL3A1, MYLK, PROX1]
GO:0060348	bone development	GO_BiologicalProcess-EBI-UniProt-GOA_27.02.2019_00h00	0.000972049	0.0379464	[ALPL, ANGPTL1, COL12A1, COL6A1, COL6A2, COL6A3, FGF8, FGFR3, GPR68, IGF1, INPPL1, LRRC17, NPPC, POSTN, SFRP4, SPARC, TET2]
GO:0007160	cell-matrix adhesion	GO_BiologicalProcess-EBI-UniProt-GOA_27.02.2019_00h00	0.000973627	0.0401786	[ADAMTS9, CD36, COL3A1, EPHB6, FGA, FGB, FN1, ITGA11, ITGA8, LYVE1, MACF1, MME, NINJ1, PHLDB2, POSTN, SNED1, VCAM1, VTN]
KEGG:04010	MAPK signaling pathway	KEGG_27.02.2019	0.000973627	0.0401786	[ANGPT2, AREG, CACNA1C, CACNA1D, CACNA1H, EFNA1, ELK4, FGF16, FGF5, FGF8, FGFR3, FLNC, IGF1, MAP3K4, MAP3K6, NFATC1, PDGFD, PDGFRA]
GO:0032835	glomerulus development	GO_BiologicalProcess-EBI-UniProt-GOA_27.02.2019_00h00	0.000974712	0.0200893	[ACTA2, ANGPT2, F9, KIRREL3, PDGFD, PDGFRA, PODXL, PTCH1, TCF21]
GO:0001667	ameboidal-type cell migration	GO_BiologicalProcess-EBI-UniProt-GOA_27.02.2019_00h00	0.000977233	0.0580357	[ADAMTS9, ADGRA2, ANGPT2, ANGPTL1, CRB2, EFNA1, F9, FAP, FGF16, FGF8, FN1, HMOX1, IGF1, MACF1, MMP9, P2RY12, PROX1, PTCH1, RGCC, SEMA3C, SEMA3F, SEMA5B, SMOC2, SPARC, TET2, TNS1]
GO:0008015	blood circulation	GO_BiologicalProcess-EBI-UniProt-GOA_27.02.2019_00h00	0.000978318	0.0714286	[ABCC9, ACTA2, ANGPTL1, AREG, CACNA1C, CACNA1D, CACNA1H, COL1A2, DRD2, ELN, ERG, F2R, FGA, FGB, HMOX1, ID2, KCNE4, KCNIP2, KCNJ5, KCNMA1, MME, MYL9, MYLK, NMU, NOS2, NPPC, POSTN, PTAFR, SGCD, SGCG, SGK1, TBX2]
GO:0055003	cardiac myofibril assembly	GO_BiologicalProcess-EBI-UniProt-GOA_27.02.2019_00h00	0.000978677	0.0133929	[MYL9, MYLK, NEB, NRAP, PDGFRA, PROX1]
GO:0009986	cell surface	GO_CellularComponent-EBI-UniProt-GOA_27.02.2019_00h00	0.000984807	0.102679	[ABCA1, ADAMTS9, ADGRA2, ADGRF5, ANPEP, ANTXR1, AREG, ASTN1, ATP6V0A4, CAPN5, CD36, CHRNA4, DMBT1, DSCAML1, DUOX2, EPHB6, ERG, F10, F2R, FAP, FGA, FGB, FGF8, FGFR3, IL1RL1, ITGA8, KCNJ5, LCP1, LRP2, MME, P2RY12, PDGFRA, PKHD1, PLA2R1, ROS1, SCARA5, SCUBE3, SFRP4, SGCG, SLC6A1, SPARC, STAB2, THBD, TNS1, TSPAN15, VCAM1]
GO:0040017	positive regulation of locomotion	GO_BiologicalProcess-EBI-UniProt-GOA_27.02.2019_00h00	0.00102385	0.0714286	[ADGRA2, ANGPTL1, ATP6V0A4, CEMIP, DOCK8, DUOX2, DYSF, F10, F2R, F9, FGF16, FN1, HMOX1, IGF1, MMP9, MYLK, OPRK1, P2RY12, PDGFD, PDGFRA, PODXL, POSTN, PROX1, PTAFR, PTCH1, SEMA3C, SEMA3F, SEMA5B, SGCG, SMOC2, SPARC, VTN]
GO:0060840	artery development	GO_BiologicalProcess-EBI-UniProt-GOA_27.02.2019_00h00	0.00102473	0.0223214	[ADAMTS9, ADGRF5, COL3A1, FGF8, LOXL3, LRP2, MYLK, PROX1, TBX2, TFAP2B]
GO:2000147	positive regulation of cell motility	GO_BiologicalProcess-EBI-UniProt-GOA_27.02.2019_00h00	0.0010352	0.0691964	[ADGRA2, ANGPTL1, ATP6V0A4, CEMIP, DOCK8, DUOX2, DYSF, F10, F2R, F9, FGF16, FN1, HMOX1, IGF1, MMP9, MYLK, P2RY12, PDGFD, PDGFRA, PODXL, POSTN, PROX1, PTAFR, PTCH1, SEMA3C, SEMA3F, SEMA5B, SGCG, SMOC2, SPARC, VTN]
GO:0003013	circulatory system process	GO_BiologicalProcess-EBI-UniProt-GOA_27.02.2019_00h00	0.00111454	0.0714286	[ABCC9, ACTA2, ANGPTL1, AREG, CACNA1C, CACNA1D, CACNA1H, COL1A2, DRD2, ELN, ERG, F2R, FGA, FGB, HMOX1, ID2, KCNE4, KCNIP2, KCNJ5, KCNMA1, MME, MYL9, MYLK, NMU, NOS2, NPPC, POSTN, PTAFR, SGCD, SGCG, SGK1, TBX2]
GO:0003416	endochondral bone growth	GO_BiologicalProcess-EBI-UniProt-GOA_27.02.2019_00h00	0.00115034	0.015625	[BNC2, COL12A1, COL6A1, COL6A2, COL6A3, FGFR3, NPPC]
GO:0048537	mucosal-associated lymphoid tissue development	GO_BiologicalProcess-EBI-UniProt-GOA_27.02.2019_00h00	0.00116912	0.00892857	[F9, ID2, PTCH1, TOX]
GO:0048541	Peyer's patch development	GO_BiologicalProcess-EBI-UniProt-GOA_27.02.2019_00h00	0.00116912	0.00892857	[F9, ID2, PTCH1, TOX]
KEGG:04926	Relaxin signaling pathway	KEGG_27.02.2019	0.00116951	0.0245536	[ACTA2, ADCY2, COL1A2, COL3A1, COL4A1, CREB3L1, MMP2, MMP9, NOS2, SHC2, SMAD2]
GO:0001822	kidney development	GO_BiologicalProcess-EBI-UniProt-GOA_27.02.2019_00h00	0.00117031	0.0446429	[ACTA2, ANGPT2, F9, FGF8, GCNT4, GREB1L, ID2, ITGA8, KIRREL3, MME, MMP9, PDGFD, PDGFRA, PKHD1, PODXL, PROX1, PTCH1, SMAD2, TCF21, TFAP2B]
GO:0061041	regulation of wound healing	GO_BiologicalProcess-EBI-UniProt-GOA_27.02.2019_00h00	0.00117617	0.03125	[CD36, CDKN1A, DUOX2, EPHB6, F2R, FAP, FGA, FGB, MYLK, PDGFRA, PHLDB2, SMOC2, THBD, VTN]
GO:0071695	anatomical structure maturation	GO_BiologicalProcess-EBI-UniProt-GOA_27.02.2019_00h00	0.00117837	0.0334821	[ATP6V0A4, CACNA1C, CDKN1A, DMC1, ELK4, F9, FGFR3, FLVCR1, FOXO3, IGF1, KCNIP2, MMP2, NPPC, PTCH1, SGCG]
GO:0051272	positive regulation of cellular component movement	GO_BiologicalProcess-EBI-UniProt-GOA_27.02.2019_00h00	0.00118395	0.0691964	[ADGRA2, ANGPTL1, ATP6V0A4, CEMIP, DOCK8, DUOX2, DYSF, F10, F2R, F9, FGF16, FN1, HMOX1, IGF1, MMP9, MYLK, P2RY12, PDGFD, PDGFRA, PODXL, POSTN, PROX1, PTAFR, PTCH1, SEMA3C, SEMA3F, SEMA5B, SGCG, SMOC2, SPARC, VTN]
GO:0030335	positive regulation of cell migration	GO_BiologicalProcess-EBI-UniProt-GOA_27.02.2019_00h00	0.00125989	0.0669643	[ADGRA2, ANGPTL1, ATP6V0A4, CEMIP, DOCK8, DYSF, F10, F2R, F9, FGF16, FN1, HMOX1, IGF1, MMP9, MYLK, P2RY12, PDGFD, PDGFRA, PODXL, POSTN, PROX1, PTAFR, PTCH1, SEMA3C, SEMA3F, SEMA5B, SGCG, SMOC2, SPARC, VTN]
GO:0007423	sensory organ development	GO_BiologicalProcess-EBI-UniProt-GOA_27.02.2019_00h00	0.0012837	0.0691964	[ANGPTL1, BFSP1, BHLHE23, BNC2, CACNA1C, CHRNA9, COL11A1, COL4A1, COL5A2, COL8A1, CTHRC1, DUOX2, ELK4, F9, FBN2, FGF8, ITGA8, LRIG1, MME, MYO7A, NHS, NINJ1, PDGFRA, PROX1, PTCH1, RP1L1, SPARC, TBX2, TET2, TFAP2B, USH2A]
GO:0005509	calcium ion binding	GO_MolecularFunction-EBI-UniProt-GOA_27.02.2019_00h00	0.00129509	0.0803571	[ADGRL4, ANXA10, C1R, C1S, CALN1, CD36, CRB2, DLK1, DST, DUOX2, DYSF, EFCC1, F10, F9, FBN2, FBN3, FKBP10, HPCAL4, HSPG2, KCNIP2, LCP1, LRP2, MACF1, MYL9, PTCH1, SCGN, SCUBE3, SLIT1, SMOC2, SNED1, SPARC, STAB1, STAB2, SVEP1, THBD, THBS2]
GO:0034705	potassium channel complex	GO_CellularComponent-EBI-UniProt-GOA_27.02.2019_00h00	0.0013155	0.0223214	[ABCC9, DPP10, ERG, GRM7, KCNB2, KCNE4, KCNIP2, KCNJ5, KCNMA1, KCNS3]
GO:0031589	cell-substrate adhesion	GO_BiologicalProcess-EBI-UniProt-GOA_27.02.2019_00h00	0.00136635	0.0513393	[ADAMTS9, ANGPT2, ANTXR1, CD36, COL3A1, COL8A1, EFNA1, EPHB6, FGA, FGB, FN1, ITGA11, ITGA8, LYVE1, MACF1, MME, NINJ1, PHLDB2, POSTN, SMOC2, SNED1, VCAM1, VTN]
GO:0071805	potassium ion transmembrane transport	GO_BiologicalProcess-EBI-UniProt-GOA_27.02.2019_00h00	0.00144039	0.0357143	[ABCC9, CACNA1D, CDKN1A, DPP10, ERG, GRM7, KCNB2, KCNE4, KCNIP2, KCNJ5, KCNMA1, KCNS3, OPRK1, P2RY12, SGK1, SLC24A2]
GO:0043152	induction of bacterial agglutination	GO_BiologicalProcess-EBI-UniProt-GOA_27.02.2019_00h00	0.00145765	0.00669643	[DMBT1, FGA, FGB]
GO:0043269	regulation of ion transport	GO_BiologicalProcess-EBI-UniProt-GOA_27.02.2019_00h00	0.00145865	0.0825893	[AHNAK, ANPEP, ATP2C2, ATP6V0A4, CA7, CACNA1C, CACNA1D, CACNA1H, CCK, CEMIP, CHRNA4, CTSS, DPP10, DRD2, DYSF, ERG, F2R, GABRE, GCK, GRM7, KCNB2, KCNE4, KCNIP2, KCNJ5, KCNMA1, KCNS3, MMP9, MYLK, OPRK1, P2RY12, PAWR, PLA2R1, PTAFR, ROS1, SFRP4, SGCG, SLC6A1]
KEGG:04080	Neuroactive ligand-receptor interaction	KEGG_27.02.2019	0.00146737	0.0424107	[CCK, CHRNA4, CHRNA9, DRD2, F2R, GABRE, GABRR3, GIP, GLRA2, GPR50, GRM7, HTR2C, HTR4, LPAR6, NMU, OPRK1, P2RY13, PTAFR, VIPR2]
KEGG:04015	Rap1 signaling pathway	KEGG_27.02.2019	0.00146971	0.03125	[ADCY2, ANGPT2, ARAP3, DRD2, EFNA1, F2R, FGF16, FGF5, FGF8, FGFR3, IGF1, PDGFD, PDGFRA, PRKD3]
GO:0003418	growth plate cartilage chondrocyte differentiation	GO_BiologicalProcess-EBI-UniProt-GOA_27.02.2019_00h00	0.00159039	0.0111607	[COL12A1, COL6A1, COL6A2, COL6A3, NPPC]
GO:0061061	muscle structure development	GO_BiologicalProcess-EBI-UniProt-GOA_27.02.2019_00h00	0.00161726	0.078125	[ANGPTL1, ASB2, CACNA1H, CDKN1A, COL11A1, COL3A1, COL6A3, DYSF, ELN, FGF8, FLNC, GLI1, IGF1, ITGA11, ITGA8, LMOD1, LRP2, MBNL1, MEGF10, MYH11, MYL9, MYLK, NEB, NFATC1, NRAP, PDGFRA, PROX1, REST, SGCD, SGCG, SMYD1, SPEG, TBX2, TCF21, ZBTB42]
GO:0098868	bone growth	GO_BiologicalProcess-EBI-UniProt-GOA_27.02.2019_00h00	0.00167734	0.015625	[BNC2, COL12A1, COL6A1, COL6A2, COL6A3, FGFR3, NPPC]
GO:1903034	regulation of response to wounding	GO_BiologicalProcess-EBI-UniProt-GOA_27.02.2019_00h00	0.00168318	0.0334821	[CD36, CDKN1A, DUOX2, EPHB6, F2R, FAP, FGA, FGB, MYLK, PDGFRA, PHLDB2, SMOC2, SPP1, THBD, VTN]
GO:0046677	response to antibiotic	GO_BiologicalProcess-EBI-UniProt-GOA_27.02.2019_00h00	0.00169095	0.0513393	[ADCY2, ALPL, ANGPTL2, AREG, CACNA1C, CDKN1A, DMC1, DRD2, ELK4, FOXO3, GLRA2, GPR37, HMOX1, NPPC, OPRK1, PAWR, PDGFD, SPARC, SPI1, TNC, USP46, VCAM1, XRN1]
GO:0001608	G protein-coupled nucleotide receptor activity	GO_BiologicalProcess-EBI-UniProt-GOA_27.02.2019_00h00	0.00173583	0.00892857	[GPR171, P2RY12, P2RY13, PTAFR]
GO:0005527	macrolide binding	GO_MolecularFunction-EBI-UniProt-GOA_27.02.2019_00h00	0.00173583	0.00892857	[FKBP10, FKBP5, FKBP6, NFATC1]
GO:0005528	FK506 binding	GO_MolecularFunction-EBI-UniProt-GOA_27.02.2019_00h00	0.00173583	0.00892857	[FKBP10, FKBP5, FKBP6, NFATC1]
GO:0035589	G protein-coupled purinergic nucleotide receptor signaling pathway	GO_BiologicalProcess-EBI-UniProt-GOA_27.02.2019_00h00	0.00173583	0.00892857	[GPR171, P2RY12, P2RY13, PTAFR]
GO:0045028	G protein-coupled purinergic nucleotide receptor activity	GO_BiologicalProcess-EBI-UniProt-GOA_27.02.2019_00h00	0.00173583	0.00892857	[GPR171, P2RY12, P2RY13, PTAFR]
GO:0022838	substrate-specific channel activity	GO_BiologicalProcess-EBI-UniProt-GOA_27.02.2019_00h00	0.00186459	0.0714286	[ABCC9, AHNAK, ANPEP, ATP6V0A4, CACNA1C, CACNA1D, CACNA1H, CHRNA4, CHRNA9, CTSS, DPP10, DRD2, DYSF, ELK4, ERG, GABRE, GABRR3, GLRA2, GRM7, KCNB2, KCNE4, KCNIP2, KCNJ5, KCNMA1, KCNS3, MMP9, PIEZO1, PTAFR, SGCG, SGK1, SLC14A2, SLC24A2]
GO:0045667	regulation of osteoblast differentiation	GO_BiologicalProcess-EBI-UniProt-GOA_27.02.2019_00h00	0.00187067	0.0245536	[AREG, CTHRC1, FBN2, GDPD2, GLI1, ID2, IGF1, NPPC, POSTN, PTCH1, REST]
GO:0031099	regeneration	GO_BiologicalProcess-EBI-UniProt-GOA_27.02.2019_00h00	0.00187623	0.0357143	[ACOD1, ANGPT2, CACNA1C, CDKN1A, DYSF, GLI1, HMOX1, IGF1, LCP1, NINJ1, POSTN, PRPS2, PTCH1, SPP1, TNC, VTN]
GO:0005539	glycosaminoglycan binding	GO_MolecularFunction-EBI-UniProt-GOA_27.02.2019_00h00	0.00189529	0.0401786	[ATP6V0A4, CEMIP, COL11A1, CRISPLD2, FN1, JCHAIN, LCP1, LYVE1, POSTN, PTCH1, SGCG, SMOC2, SOST, STAB1, STAB2, TET2, THBS2, VTN]
GO:0007517	muscle organ development	GO_BiologicalProcess-EBI-UniProt-GOA_27.02.2019_00h00	0.00210836	0.0558036	[ANGPTL1, ASB2, CACNA1H, CDKN1A, COL11A1, COL3A1, COL6A3, ELN, FGF8, GLI1, IGF1, ITGA11, LRP2, MEGF10, MYL9, MYLK, NEB, PROX1, SGCD, SGCG, SMYD1, SPEG, TBX2, TCF21, ZBTB42]
GO:0048732	gland development	GO_BiologicalProcess-EBI-UniProt-GOA_27.02.2019_00h00	0.00212198	0.0625	[ACOD1, ANGPTL1, AREG, ATP2C2, CACNA1C, DRD2, DUOX2, ELK4, ESR1, FGF8, GCM2, GLI1, HMOX1, HOXB3, ID2, MME, NCOR2, PDGFRA, PROX1, PTCH1, SEMA3C, SLCO2B1, SMAD2, TBX2, TCF21, TNC, VTN, XDH]
GO:0010927	cellular component assembly involved in morphogenesis	GO_BiologicalProcess-EBI-UniProt-GOA_27.02.2019_00h00	0.00212891	0.0245536	[LMOD1, MYH11, MYL9, MYLK, NEB, NRAP, PDGFRA, PHLDB2, PROX1, TENM4, TET2]
GO:0030263	apoptotic chromosome condensation	GO_BiologicalProcess-EBI-UniProt-GOA_27.02.2019_00h00	0.00214127	0.00669643	[ACOD1, ERN2, TOP2A]
GO:0001755	neural crest cell migration	GO_BiologicalProcess-EBI-UniProt-GOA_27.02.2019_00h00	0.00214941	0.0178571	[ANGPTL1, F9, FN1, IGF1, PTCH1, SEMA3C, SEMA3F, SEMA5B]
GO:0055013	cardiac muscle cell development	GO_BiologicalProcess-EBI-UniProt-GOA_27.02.2019_00h00	0.00216064	0.0223214	[CDKN1A, IGF1, MYH11, MYL9, MYLK, NEB, NRAP, PDGFRA, PROX1, SGCD]
KEGG:04933	AGE-RAGE signaling pathway in diabetic complications	KEGG_27.02.2019	0.0022343	0.0200893	[COL1A2, COL3A1, COL4A1, FN1, MMP2, NFATC1, SMAD2, THBD, VCAM1]
GO:0006936	muscle contraction	GO_BiologicalProcess-EBI-UniProt-GOA_27.02.2019_00h00	0.0022394	0.0491071	[ACOD1, ACTA2, CACNA1C, CACNA1D, CACNA1H, DRD2, DYSF, ERG, F2R, KCNB2, KCNE4, KCNIP2, KCNJ5, KCNMA1, LMOD1, MYH11, MYL9, MYLK, NEB, NMU, PTAFR, SGCD]
GO:0030175	filopodium	GO_CellularComponent-EBI-UniProt-GOA_27.02.2019_00h00	0.00227913	0.0245536	[ACTA2, ADGRA2, ANTXR1, ATP6V0A4, CD36, IGF1, INPPL1, LCP1, PODXL, SGCG, VCAM1]
GO:0033630	positive regulation of cell adhesion mediated by integrin	GO_BiologicalProcess-EBI-UniProt-GOA_27.02.2019_00h00	0.00229522	0.0111607	[F9, P2RY12, PIEZO1, PODXL, PTCH1]
GO:0072012	glomerulus vasculature development	GO_BiologicalProcess-EBI-UniProt-GOA_27.02.2019_00h00	0.00229522	0.0111607	[ACTA2, ANGPT2, PDGFD, PDGFRA, TCF21]
GO:0034702	ion channel complex	GO_CellularComponent-EBI-UniProt-GOA_27.02.2019_00h00	0.00242666	0.0424107	[ABCC9, ANPEP, CACNA1C, CACNA1D, CACNA1H, CHRNA4, CHRNA9, DPP10, ERG, GABRE, GABRR3, GLRA2, GRM7, KCNB2, KCNE4, KCNIP2, KCNJ5, KCNMA1, KCNS3]
GO:0005216	ion channel activity	GO_BiologicalProcess-EBI-UniProt-GOA_27.02.2019_00h00	0.00242793	0.0691964	[ABCC9, AHNAK, ANPEP, ATP6V0A4, CACNA1C, CACNA1D, CACNA1H, CHRNA4, CHRNA9, CTSS, DPP10, DRD2, DYSF, ELK4, ERG, GABRE, GABRR3, GLRA2, GRM7, KCNB2, KCNE4, KCNIP2, KCNJ5, KCNMA1, KCNS3, MMP9, PIEZO1, PTAFR, SGCG, SGK1, SLC24A2]
GO:0048469	cell maturation	GO_BiologicalProcess-EBI-UniProt-GOA_27.02.2019_00h00	0.00244058	0.0334821	[ATP6V0A4, BFSP1, CACNA1C, CDKN1A, DMC1, ELK4, F9, FLVCR1, FOXO3, ID2, KCNIP2, NPPC, POSTN, PTCH1, SGCG]
GO:0016324	apical plasma membrane	GO_CellularComponent-EBI-UniProt-GOA_27.02.2019_00h00	0.00245333	0.046875	[ATP6V0A4, CD36, CRB2, DUOX2, ELK4, FN1, KCNE4, KCNMA1, LRP2, MYO7A, NHS, PKHD1, PLD1, PODXL, SLC14A2, SLC29A4, SLC2A9, SLC34A2, SLC7A5, SLCO2B1, USH2A]
GO:0055062	phosphate ion homeostasis	GO_BiologicalProcess-EBI-UniProt-GOA_27.02.2019_00h00	0.00246554	0.00892857	[GCM2, SFRP4, SLC34A2, TFAP2B]
GO:0072505	divalent inorganic anion homeostasis	GO_BiologicalProcess-EBI-UniProt-GOA_27.02.2019_00h00	0.00246554	0.00892857	[GCM2, SFRP4, SLC34A2, TFAP2B]
GO:0072506	trivalent inorganic anion homeostasis	GO_BiologicalProcess-EBI-UniProt-GOA_27.02.2019_00h00	0.00246554	0.00892857	[GCM2, SFRP4, SLC34A2, TFAP2B]
GO:0090287	regulation of cellular response to growth factor stimulus	GO_BiologicalProcess-EBI-UniProt-GOA_27.02.2019_00h00	0.00247127	0.0424107	[ADAMTSL2, ADGRA2, CAPN5, CRB2, CREB3L1, FBN2, FGF16, ITGA8, LRP2, PAG1, POSTN, SFRP4, SMAD2, SMOC2, SOST, SPRY3, TFAP2B, VTN, XDH]
GO:1901343	negative regulation of vasculature development	GO_BiologicalProcess-EBI-UniProt-GOA_27.02.2019_00h00	0.00254508	0.0245536	[ADAMTS9, ANGPT2, ANGPTL1, CREB3L1, HSPG2, NFATC1, RGCC, SPARC, STAB1, THBS2, XDH]
GO:0015267	channel activity	GO_BiologicalProcess-EBI-UniProt-GOA_27.02.2019_00h00	0.00258496	0.0736607	[ABCC9, AHNAK, ANPEP, ATP6V0A4, CACNA1C, CACNA1D, CACNA1H, CHRNA4, CHRNA9, CTSS, DPP10, DRD2, DYSF, ELK4, ERG, GABRE, GABRR3, GLRA2, GRM7, HPCAL4, KCNB2, KCNE4, KCNIP2, KCNJ5, KCNMA1, KCNS3, MMP9, PIEZO1, PTAFR, SGCG, SGK1, SLC14A2, SLC24A2]
GO:0000904	cell morphogenesis involved in differentiation	GO_BiologicalProcess-EBI-UniProt-GOA_27.02.2019_00h00	0.00258806	0.0825893	[ANGPTL2, ANTXR1, AREG, ATP6V0A4, CCK, COL12A1, COL6A1, COL6A2, COL6A3, DRD2, DSCAML1, EFNA1, EPHB6, F9, FGA, FGB, FGF8, FN1, FRMD6, ID2, ITGA8, MACF1, MYO7A, NPPC, NTNG2, POSTN, PROX1, PTCH1, PTPRZ1, SEMA3C, SEMA3F, SEMA5B, SGCG, SLIT1, SPP1, TET2, ZSWIM6]
GO:0022803	passive transmembrane transporter activity	GO_BiologicalProcess-EBI-UniProt-GOA_27.02.2019_00h00	0.00260379	0.0736607	[ABCC9, AHNAK, ANPEP, ATP6V0A4, CACNA1C, CACNA1D, CACNA1H, CHRNA4, CHRNA9, CTSS, DPP10, DRD2, DYSF, ELK4, ERG, GABRE, GABRR3, GLRA2, GRM7, HPCAL4, KCNB2, KCNE4, KCNIP2, KCNJ5, KCNMA1, KCNS3, MMP9, PIEZO1, PTAFR, SGCG, SGK1, SLC14A2, SLC24A2]
GO:0055006	cardiac cell development	GO_BiologicalProcess-EBI-UniProt-GOA_27.02.2019_00h00	0.00264743	0.0223214	[CDKN1A, IGF1, MYH11, MYL9, MYLK, NEB, NRAP, PDGFRA, PROX1, SGCD]
GO:0000987	proximal promoter sequence-specific DNA binding	GO_MolecularFunction-EBI-UniProt-GOA_27.02.2019_00h00	0.00276732	0.0669643	[ANGPTL1, AREG, CREB3L1, DEPDC7, ELK4, ERG, ESR1, FOXO3, GLI1, HOXB3, IRF7, LMO2, NFAT5, NFATC1, NFIA, NFIC, NKX6-3, NLRC5, NR5A2, PAG1, POSTN, PROX1, REST, RFX4, SMAD2, SPI1, TBX2, TCF21, TFAP2B, VENTX]
GO:0031100	animal organ regeneration	GO_BiologicalProcess-EBI-UniProt-GOA_27.02.2019_00h00	0.00277642	0.0223214	[ACOD1, ANGPT2, CACNA1C, CDKN1A, GLI1, HMOX1, LCP1, PRPS2, PTCH1, VTN]
GO:0006898	receptor-mediated endocytosis	GO_BiologicalProcess-EBI-UniProt-GOA_27.02.2019_00h00	0.00278653	0.0491071	[ABCA1, CD36, DMBT1, DRD2, FN1, HSPG2, JCHAIN, LOXL3, LRP2, MEGF10, PLA2R1, PRSS12, SCARA5, SCARF2, SFRP4, SPARC, STAB1, STAB2, TMPRSS13, TMPRSS2, USP46, VTN]
GO:0005261	cation channel activity	GO_BiologicalProcess-EBI-UniProt-GOA_27.02.2019_00h00	0.00284292	0.0602679	[ABCC9, AHNAK, ANPEP, ATP6V0A4, CACNA1C, CACNA1D, CACNA1H, CHRNA4, CHRNA9, CTSS, DPP10, DRD2, DYSF, ELK4, ERG, GRM7, KCNB2, KCNE4, KCNIP2, KCNJ5, KCNMA1, KCNS3, MMP9, PIEZO1, SGCG, SGK1, SLC24A2]
GO:0098651	basement membrane collagen trimer	GO_CellularComponent-EBI-UniProt-GOA_27.02.2019_00h00	0.00285324	0.00669643	[COL15A1, COL4A1, COL8A1]
GO:1903998	regulation of eating behavior	GO_BiologicalProcess-EBI-UniProt-GOA_27.02.2019_00h00	0.00285324	0.00669643	[CCK, NMU, OPRK1]
GO:1904058	positive regulation of sensory perception of pain	GO_BiologicalProcess-EBI-UniProt-GOA_27.02.2019_00h00	0.00285324	0.00669643	[CCK, NMU, PTAFR]
GO:0060349	bone morphogenesis	GO_BiologicalProcess-EBI-UniProt-GOA_27.02.2019_00h00	0.00286853	0.0223214	[ALPL, COL12A1, COL6A1, COL6A2, COL6A3, FGFR3, INPPL1, NPPC, POSTN, SFRP4]
GO:0030239	myofibril assembly	GO_BiologicalProcess-EBI-UniProt-GOA_27.02.2019_00h00	0.00295337	0.0178571	[LMOD1, MYH11, MYL9, MYLK, NEB, NRAP, PDGFRA, PROX1]
GO:0033627	cell adhesion mediated by integrin	GO_BiologicalProcess-EBI-UniProt-GOA_27.02.2019_00h00	0.00295337	0.0178571	[EFNA1, F9, ITGA11, P2RY12, PIEZO1, PODXL, PTCH1, VTN]
GO:0072006	nephron development	GO_BiologicalProcess-EBI-UniProt-GOA_27.02.2019_00h00	0.00299752	0.0267857	[ACTA2, ANGPT2, F9, FGF8, GREB1L, KIRREL3, PDGFD, PDGFRA, PODXL, PTCH1, TCF21, TFAP2B]
GO:0003413	chondrocyte differentiation involved in endochondral bone morphogenesis	GO_BiologicalProcess-EBI-UniProt-GOA_27.02.2019_00h00	0.00314434	0.0111607	[COL12A1, COL6A1, COL6A2, COL6A3, NPPC]
KEGG:04911	Insulin secretion	KEGG_27.02.2019	0.00314949	0.0178571	[ADCY2, CACNA1C, CACNA1D, CCK, CREB3L1, GCK, GIP, KCNMA1]
GO:0071229	cellular response to acid chemical	GO_BiologicalProcess-EBI-UniProt-GOA_27.02.2019_00h00	0.00315012	0.0334821	[ABCA1, COL1A2, COL3A1, COL4A1, COL5A2, COL6A1, F9, GLRA2, LCP1, MMP2, PDGFD, PDGFRA, PTAFR, PTCH1, TNC]
GO:0055001	muscle cell development	GO_BiologicalProcess-EBI-UniProt-GOA_27.02.2019_00h00	0.00325085	0.03125	[CDKN1A, DYSF, FLNC, IGF1, LMOD1, MEGF10, MYH11, MYL9, MYLK, NEB, NRAP, PDGFRA, PROX1, SGCD]
GO:0000978	RNA polymerase II proximal promoter sequence-specific DNA binding	GO_MolecularFunction-EBI-UniProt-GOA_27.02.2019_00h00	0.00338085	0.0647321	[ANGPTL1, AREG, CREB3L1, DEPDC7, ELK4, ERG, ESR1, FOXO3, GLI1, HOXB3, IRF7, LMO2, NFAT5, NFATC1, NFIA, NFIC, NKX6-3, NLRC5, NR5A2, POSTN, PROX1, REST, RFX4, SMAD2, SPI1, TBX2, TCF21, TFAP2B, VENTX]
KEGG:04270	Vascular smooth muscle contraction	KEGG_27.02.2019	0.00345132	0.0223214	[ACTA2, ADCY2, CACNA1C, CACNA1D, GUCY1A2, KCNMA1, MYH11, MYL9, MYLK, NPPC]
GO:2000181	negative regulation of blood vessel morphogenesis	GO_BiologicalProcess-EBI-UniProt-GOA_27.02.2019_00h00	0.00363516	0.0223214	[ADAMTS9, ANGPT2, ANGPTL1, CREB3L1, HSPG2, RGCC, SPARC, STAB1, THBS2, XDH]
GO:0090276	regulation of peptide hormone secretion	GO_BiologicalProcess-EBI-UniProt-GOA_27.02.2019_00h00	0.00370865	0.0334821	[CACNA1C, CACNA1D, CAPN10, DRD2, FGA, FGB, GCK, GIP, GPR68, HTR2C, KCNS3, NMU, NOS2, REST, TFAP2B]
GO:0045471	response to ethanol	GO_BiologicalProcess-EBI-UniProt-GOA_27.02.2019_00h00	0.00378242	0.0267857	[ANGPTL2, CACNA1C, CDKN1A, DRD2, GLRA2, NPPC, OPRK1, SPARC, SPI1, TNC, USP46, VCAM1]
GO:0072102	glomerulus morphogenesis	GO_BiologicalProcess-EBI-UniProt-GOA_27.02.2019_00h00	0.00381937	0.00669643	[KIRREL3, PDGFRA, TCF21]
GO:0071363	cellular response to growth factor stimulus	GO_BiologicalProcess-EBI-UniProt-GOA_27.02.2019_00h00	0.00384735	0.078125	[ACOD1, ADAMTSL2, ADGRA2, ANGPT2, ATP6V0A4, CAPN5, COL1A2, COL3A1, CRB2, CREB3L1, FBN2, FGF16, FGF5, FGF8, FGFR3, FMOD, FOXO3, ITGA8, LRP2, PAG1, PDGFD, PDGFRA, POSTN, SFRP4, SGCG, SMAD2, SMOC2, SOST, SPARC, SPP1, SPRY3, TFAP2B, VCAM1, VTN, XDH]
GO:0055123	digestive system development	GO_BiologicalProcess-EBI-UniProt-GOA_27.02.2019_00h00	0.00388953	0.0267857	[CACNA1C, CDKN1A, COL3A1, F9, GIP, GLI1, ID2, PDGFRA, PTCH1, SMAD2, TBX2, TCF21]
GO:0003414	chondrocyte morphogenesis involved in endochondral bone morphogenesis	GO_BiologicalProcess-EBI-UniProt-GOA_27.02.2019_00h00	0.00395807	0.00892857	[COL12A1, COL6A1, COL6A2, COL6A3]
GO:0003429	growth plate cartilage chondrocyte morphogenesis	GO_BiologicalProcess-EBI-UniProt-GOA_27.02.2019_00h00	0.00395807	0.00892857	[COL12A1, COL6A1, COL6A2, COL6A3]
GO:0090171	chondrocyte morphogenesis	GO_BiologicalProcess-EBI-UniProt-GOA_27.02.2019_00h00	0.00395807	0.00892857	[COL12A1, COL6A1, COL6A2, COL6A3]
GO:0030324	lung development	GO_BiologicalProcess-EBI-UniProt-GOA_27.02.2019_00h00	0.00402494	0.0290179	[ADAMTS2, ADAMTSL2, CRISPLD2, FGF8, GLI1, LOXL3, MME, PDGFRA, PROX1, SMAD2, SPARC, TCF21, TNC]
GO:0015079	potassium ion transmembrane transporter activity	GO_BiologicalProcess-EBI-UniProt-GOA_27.02.2019_00h00	0.00415515	0.03125	[ABCC9, CACNA1D, CDKN1A, DPP10, ERG, GRM7, KCNB2, KCNE4, KCNIP2, KCNJ5, KCNMA1, KCNS3, SGK1, SLC24A2]
GO:0015293	symporter activity	GO_BiologicalProcess-EBI-UniProt-GOA_27.02.2019_00h00	0.00416541	0.0267857	[CDKN1A, PHGDH, SLC15A5, SLC16A14, SLC16A8, SLC24A2, SLC2A10, SLC2A9, SLC34A2, SLC6A1, SLC6A11, SLC6A6]
KEGG:05414	Dilated cardiomyopathy (DCM)	KEGG_27.02.2019	0.00417272	0.0178571	[ADCY2, CACNA1C, CACNA1D, IGF1, ITGA11, ITGA8, SGCD, SGCG]
GO:0043200	response to amino acid	GO_BiologicalProcess-EBI-UniProt-GOA_27.02.2019_00h00	0.00425343	0.0223214	[COL1A2, COL3A1, COL4A1, COL5A2, COL6A1, GIP, GLRA2, MMP2, PDGFD, PDGFRA]
GO:0061437	renal system vasculature development	GO_BiologicalProcess-EBI-UniProt-GOA_27.02.2019_00h00	0.00429035	0.0111607	[ACTA2, ANGPT2, PDGFD, PDGFRA, TCF21]
GO:0061440	kidney vasculature development	GO_BiologicalProcess-EBI-UniProt-GOA_27.02.2019_00h00	0.00429035	0.0111607	[ACTA2, ANGPT2, PDGFD, PDGFRA, TCF21]
GO:0090303	positive regulation of wound healing	GO_BiologicalProcess-EBI-UniProt-GOA_27.02.2019_00h00	0.004291	0.0178571	[CD36, DUOX2, EPHB6, F2R, MYLK, SMOC2, THBD, VTN]
GO:1903035	negative regulation of response to wounding	GO_BiologicalProcess-EBI-UniProt-GOA_27.02.2019_00h00	0.00429193	0.0200893	[CDKN1A, FAP, FGA, FGB, PDGFRA, PHLDB2, SPP1, THBD, VTN]
GO:0022612	gland morphogenesis	GO_BiologicalProcess-EBI-UniProt-GOA_27.02.2019_00h00	0.00430401	0.0245536	[AREG, DUOX2, ESR1, FGF8, GLI1, MME, PROX1, PTCH1, SEMA3C, TBX2, TNC]
GO:0055002	striated muscle cell development	GO_BiologicalProcess-EBI-UniProt-GOA_27.02.2019_00h00	0.00433018	0.0290179	[CDKN1A, DYSF, FLNC, IGF1, LMOD1, MYH11, MYL9, MYLK, NEB, NRAP, PDGFRA, PROX1, SGCD]
KEGG:04810	Regulation of actin cytoskeleton	KEGG_27.02.2019	0.00433018	0.0290179	[F2R, FGF16, FGF5, FGF8, FGFR3, FN1, ITGA11, ITGA8, MYL9, MYLK, PDGFD, PDGFRA, PIP4K2B]
GO:0001656	metanephros development	GO_BiologicalProcess-EBI-UniProt-GOA_27.02.2019_00h00	0.00445655	0.0200893	[F9, FGF8, GREB1L, ID2, ITGA8, PDGFRA, PTCH1, TCF21, TFAP2B]
GO:0003422	growth plate cartilage morphogenesis	GO_BiologicalProcess-EBI-UniProt-GOA_27.02.2019_00h00	0.00445725	0.00892857	[COL12A1, COL6A1, COL6A2, COL6A3]
GO:0086008	voltage-gated potassium channel activity involved in cardiac muscle cell action potential repolarization	GO_BiologicalProcess-EBI-UniProt-GOA_27.02.2019_00h00	0.00445725	0.00892857	[ERG, KCNE4, KCNIP2, KCNJ5]
KEGG:05218	Melanoma	KEGG_27.02.2019	0.00446615	0.015625	[CDKN1A, FGF16, FGF5, FGF8, IGF1, PDGFD, PDGFRA]
GO:0035107	appendage morphogenesis	GO_BiologicalProcess-EBI-UniProt-GOA_27.02.2019_00h00	0.00468051	0.0267857	[AFF3, CACNA1C, FBN2, FGF8, FLVCR1, MBNL1, PAG1, POSTN, PTCH1, SEMA3C, TBX2, TFAP2B]
GO:0035108	limb morphogenesis	GO_BiologicalProcess-EBI-UniProt-GOA_27.02.2019_00h00	0.00468051	0.0267857	[AFF3, CACNA1C, FBN2, FGF8, FLVCR1, MBNL1, PAG1, POSTN, PTCH1, SEMA3C, TBX2, TFAP2B]
GO:0002063	chondrocyte development	GO_BiologicalProcess-EBI-UniProt-GOA_27.02.2019_00h00	0.0049516	0.0133929	[COL11A1, COL12A1, COL6A1, COL6A2, COL6A3, POSTN]
GO:0030323	respiratory tube development	GO_BiologicalProcess-EBI-UniProt-GOA_27.02.2019_00h00	0.00497355	0.0290179	[ADAMTS2, ADAMTSL2, CRISPLD2, FGF8, GLI1, LOXL3, MME, PDGFRA, PROX1, SMAD2, SPARC, TCF21, TNC]
GO:1902495	transmembrane transporter complex	GO_CellularComponent-EBI-UniProt-GOA_27.02.2019_00h00	0.00500867	0.0424107	[ABCC9, ANPEP, CACNA1C, CACNA1D, CACNA1H, CHRNA4, CHRNA9, DPP10, ERG, GABRE, GABRR3, GLRA2, GRM7, KCNB2, KCNE4, KCNIP2, KCNJ5, KCNMA1, KCNS3]
GO:0048565	digestive tract development	GO_BiologicalProcess-EBI-UniProt-GOA_27.02.2019_00h00	0.00510084	0.0245536	[CACNA1C, CDKN1A, COL3A1, F9, GLI1, ID2, PDGFRA, PTCH1, SMAD2, TBX2, TCF21]
GO:0055083	monovalent inorganic anion homeostasis	GO_BiologicalProcess-EBI-UniProt-GOA_27.02.2019_00h00	0.00510882	0.0111607	[CDKN1A, GCM2, SFRP4, SLC34A2, TFAP2B]
GO:0030193	regulation of blood coagulation	GO_BiologicalProcess-EBI-UniProt-GOA_27.02.2019_00h00	0.00512974	0.0200893	[CD36, EPHB6, F2R, FAP, FGA, FGB, PDGFRA, THBD, VTN]
GO:0031091	platelet alpha granule	GO_CellularComponent-EBI-UniProt-GOA_27.02.2019_00h00	0.00512974	0.0200893	[ATP6V0A4, CD36, FGA, FGB, FN1, IGF1, SGCG, SPARC, THBS2]
GO:0021984	adenohypophysis development	GO_BiologicalProcess-EBI-UniProt-GOA_27.02.2019_00h00	0.00513671	0.00892857	[ANGPTL1, DRD2, DUOX2, FGF8]
GO:0030903	notochord development	GO_BiologicalProcess-EBI-UniProt-GOA_27.02.2019_00h00	0.00513671	0.00892857	[COL5A2, CRB2, EFNA1, GLI1]
GO:0061045	negative regulation of wound healing	GO_BiologicalProcess-EBI-UniProt-GOA_27.02.2019_00h00	0.00524468	0.0178571	[CDKN1A, FAP, FGA, FGB, PDGFRA, PHLDB2, THBD, VTN]
KEGG:05200	Pathways in cancer	KEGG_27.02.2019	0.0052698	0.0535714	[ADCY2, CDKN1A, CKS2, COL4A1, ELOB, ESR1, F2R, FGF16, FGF5, FGF8, FGFR3, FN1, GLI1, HMOX1, IGF1, LPAR6, MMP2, MMP9, NOS2, PDGFRA, PLD1, PTCH1, SMAD2, SPI1]
GO:1900046	regulation of hemostasis	GO_BiologicalProcess-EBI-UniProt-GOA_27.02.2019_00h00	0.00528963	0.0200893	[CD36, EPHB6, F2R, FAP, FGA, FGB, PDGFRA, THBD, VTN]
GO:0051896	regulation of protein kinase B signaling	GO_BiologicalProcess-EBI-UniProt-GOA_27.02.2019_00h00	0.00541947	0.0357143	[AREG, DRD2, EPHB6, ESR1, F10, F9, FGF16, FGF5, FGF8, FGFR3, IGF1, P2RY12, PDGFRA, PKHD1, PTCH1, XDH]
KEGG:05215	Prostate cancer	KEGG_27.02.2019	0.0054231	0.0178571	[CDKN1A, CREB3L1, ERG, IGF1, MMP9, PDGFD, PDGFRA, TMPRSS2]
GO:0005924	cell-substrate adherens junction	GO_CellularComponent-EBI-UniProt-GOA_27.02.2019_00h00	0.00542549	0.0535714	[AHNAK, ANGPTL2, ARHGAP31, CAPN5, CD36, DST, FAP, FGFR3, FLNC, HSPG2, ITGA11, ITGA8, KLF11, LCP1, MISP, MME, MRC2, NHS, NRAP, PHLDB2, PLEC, SCARF2, TNC, TNS1]
GO:0001525	angiogenesis	GO_BiologicalProcess-EBI-UniProt-GOA_27.02.2019_00h00	0.00543466	0.0602679	[ADAMTS9, ADGRA2, ANGPT2, ANGPTL1, ANPEP, COL15A1, COL4A1, COL8A1, CREB3L1, DYSF, EFNA1, EPHB6, FAP, FGF8, FN1, HMOX1, HOXB3, HSPG2, MMP2, PDGFRA, RGCC, SMOC2, SPARC, STAB1, STAB2, TCF21, THBS2]
GO:0098797	plasma membrane protein complex	GO_CellularComponent-EBI-UniProt-GOA_27.02.2019_00h00	0.00545298	0.0647321	[ABCC9, ANPEP, C8A, CACNA1C, CACNA1D, CACNA1H, CHRNA4, CHRNA9, DPP10, DUOX2, ERG, F9, GRM7, HSPG2, IGF1, ITGA11, ITGA8, KCNB2, KCNE4, KCNIP2, KCNJ5, KCNMA1, KCNS3, PTCH1, SGCD, SGCG, SNTG1, VCAM1, VTN]
GO:0048806	genitalia development	GO_BiologicalProcess-EBI-UniProt-GOA_27.02.2019_00h00	0.00554193	0.0133929	[AREG, ESR1, FGF8, GREB1L, LRP2, PDGFRA]
GO:0051930	regulation of sensory perception of pain	GO_BiologicalProcess-EBI-UniProt-GOA_27.02.2019_00h00	0.00554193	0.0133929	[CCK, F2R, MGLL, NMU, OPRK1, PTAFR]
GO:0051897	positive regulation of protein kinase B signaling	GO_BiologicalProcess-EBI-UniProt-GOA_27.02.2019_00h00	0.00557305	0.0290179	[AREG, EPHB6, ESR1, F10, F9, FGF16, FGF5, FGF8, FGFR3, IGF1, P2RY12, PDGFRA, PTCH1]
GO:0048745	smooth muscle tissue development	GO_BiologicalProcess-EBI-UniProt-GOA_27.02.2019_00h00	0.00568334	0.00892857	[COL3A1, ITGA8, MYLK, PROX1]
GO:0001216	DNA-binding transcription activator activity	GO_BiologicalProcess-EBI-UniProt-GOA_27.02.2019_00h00	0.00582173	0.0535714	[AREG, CREB3L1, CSRNP1, ELK4, ERG, ESR1, FOXO3, GCM2, HOXB3, LMO2, NFAT5, NFATC1, NFIA, NFIC, NKX6-3, NR5A2, POSTN, REST, RFX4, SMAD2, SPI1, TCF21, TFAP2B, VENTX]
GO:0001228	DNA-binding transcription activator activity, RNA polymerase II-specific	GO_BiologicalProcess-EBI-UniProt-GOA_27.02.2019_00h00	0.00582173	0.0535714	[AREG, CREB3L1, CSRNP1, ELK4, ERG, ESR1, FOXO3, GCM2, HOXB3, LMO2, NFAT5, NFATC1, NFIA, NFIC, NKX6-3, NR5A2, POSTN, REST, RFX4, SMAD2, SPI1, TCF21, TFAP2B, VENTX]
GO:0010171	body morphogenesis	GO_BiologicalProcess-EBI-UniProt-GOA_27.02.2019_00h00	0.00588823	0.0133929	[CRISPLD2, CSRNP1, FLVCR1, MMP2, PDGFRA, PHLDB2]
GO:0051931	regulation of sensory perception	GO_BiologicalProcess-EBI-UniProt-GOA_27.02.2019_00h00	0.00588823	0.0133929	[CCK, F2R, MGLL, NMU, OPRK1, PTAFR]
GO:1904646	cellular response to amyloid-beta	GO_BiologicalProcess-EBI-UniProt-GOA_27.02.2019_00h00	0.00588823	0.0133929	[ATP6V0A4, CD36, FOXO3, IGF1, SGCG, VCAM1]
GO:0022836	gated channel activity	GO_BiologicalProcess-EBI-UniProt-GOA_27.02.2019_00h00	0.00591752	0.0535714	[AHNAK, ANPEP, ATP6V0A4, CACNA1C, CACNA1D, CACNA1H, CHRNA4, CHRNA9, DRD2, DYSF, ERG, GABRE, GABRR3, GLRA2, GRM7, KCNB2, KCNE4, KCNIP2, KCNJ5, KCNMA1, KCNS3, PIEZO1, PTAFR, SGCG]
GO:0007605	sensory perception of sound	GO_BiologicalProcess-EBI-UniProt-GOA_27.02.2019_00h00	0.00592133	0.0245536	[ATP6V0A4, CACNA1D, CEMIP, CHRNA9, COL11A1, ELK4, GRM7, LRIG1, LRP2, MYO7A, USH2A]
GO:0008201	heparin binding	GO_MolecularFunction-EBI-UniProt-GOA_27.02.2019_00h00	0.00593953	0.0290179	[ATP6V0A4, COL11A1, CRISPLD2, FN1, LCP1, POSTN, PTCH1, SGCG, SMOC2, SOST, TET2, THBS2, VTN]
GO:0008217	regulation of blood pressure	GO_BiologicalProcess-EBI-UniProt-GOA_27.02.2019_00h00	0.00609309	0.03125	[ACTA2, ANGPTL1, AREG, COL1A2, DRD2, F2R, HMOX1, ID2, MME, NMU, NOS2, POSTN, PTAFR, SGK1]
GO:0008076	voltage-gated potassium channel complex	GO_CellularComponent-EBI-UniProt-GOA_27.02.2019_00h00	0.00621847	0.0178571	[DPP10, ERG, KCNB2, KCNE4, KCNIP2, KCNJ5, KCNMA1, KCNS3]
GO:0005244	voltage-gated ion channel activity	GO_BiologicalProcess-EBI-UniProt-GOA_27.02.2019_00h00	0.00623403	0.0379464	[AHNAK, ANPEP, ATP6V0A4, CACNA1C, CACNA1D, CACNA1H, DRD2, DYSF, ERG, KCNB2, KCNE4, KCNIP2, KCNJ5, KCNMA1, KCNS3, PTAFR, SGCG]
GO:0008236	serine-type peptidase activity	GO_BiologicalProcess-EBI-UniProt-GOA_27.02.2019_00h00	0.00625033	0.0401786	[ANTXR1, ATP6V0A4, C1R, C1S, CAPN5, COL6A3, DPP10, F10, F9, FAP, MMP2, MMP9, OVCH2, PRSS12, SGCG, TMPRSS13, TMPRSS2, TMPRSS7]
KEGG:05165	Human papillomavirus infection	KEGG_27.02.2019	0.00628976	0.0379464	[ATP6V0A4, CDKN1A, COL1A2, COL4A1, COL6A1, COL6A2, COL6A3, CREB3L1, FN1, IKBKE, ITGA11, ITGA8, RBL1, SPP1, THBS2, TNC, VTN]
KEGG:04611	Platelet activation	KEGG_27.02.2019	0.00629938	0.0200893	[ADCY2, COL1A2, COL3A1, F2R, FGA, FGB, GUCY1A2, MYLK, P2RY12]
GO:0001614	purinergic nucleotide receptor activity	GO_BiologicalProcess-EBI-UniProt-GOA_27.02.2019_00h00	0.00632775	0.00892857	[GPR171, P2RY12, P2RY13, PTAFR]
GO:0016502	nucleotide receptor activity	GO_MolecularFunction-EBI-UniProt-GOA_27.02.2019_00h00	0.00632775	0.00892857	[GPR171, P2RY12, P2RY13, PTAFR]
GO:0003012	muscle system process	GO_BiologicalProcess-EBI-UniProt-GOA_27.02.2019_00h00	0.0063302	0.0535714	[ACOD1, ACTA2, CACNA1C, CACNA1D, CACNA1H, DRD2, DYSF, ERG, F2R, HMOX1, IGF1, KCNB2, KCNE4, KCNIP2, KCNJ5, KCNMA1, LMOD1, MYH11, MYL9, MYLK, NEB, NMU, PTAFR, SGCD]
GO:1905954	positive regulation of lipid localization	GO_BiologicalProcess-EBI-UniProt-GOA_27.02.2019_00h00	0.00639389	0.0178571	[ABCA1, CD36, IKBKE, LCP1, PLA2R1, PLTP, PTCH1, SPP1]
GO:0050818	regulation of coagulation	GO_BiologicalProcess-EBI-UniProt-GOA_27.02.2019_00h00	0.00655921	0.0200893	[CD36, EPHB6, F2R, FAP, FGA, FGB, PDGFRA, THBD, VTN]
GO:0033628	regulation of cell adhesion mediated by integrin	GO_BiologicalProcess-EBI-UniProt-GOA_27.02.2019_00h00	0.00659423	0.0133929	[EFNA1, F9, P2RY12, PIEZO1, PODXL, PTCH1]
GO:0046883	regulation of hormone secretion	GO_BiologicalProcess-EBI-UniProt-GOA_27.02.2019_00h00	0.00660031	0.0379464	[CACNA1C, CACNA1D, CAPN10, DRD2, FGA, FGB, GCK, GIP, GPR68, HTR2C, KCNS3, NMU, NOS2, OPRK1, REST, SPP1, TFAP2B]
GO:0005796	Golgi lumen	GO_CellularComponent-EBI-UniProt-GOA_27.02.2019_00h00	0.00676083	0.0200893	[ATP6V0A4, F10, F9, FMOD, GOLIM4, HSPG2, SAMD11, SGCG, VTN]
GO:0004252	serine-type endopeptidase activity	GO_BiologicalProcess-EBI-UniProt-GOA_27.02.2019_00h00	0.00676735	0.0379464	[ANTXR1, ATP6V0A4, C1R, C1S, CAPN5, COL6A3, F10, F9, FAP, MMP2, MMP9, OVCH2, PRSS12, SGCG, TMPRSS13, TMPRSS2, TMPRSS7]
GO:0017171	serine hydrolase activity	GO_MolecularFunction-EBI-UniProt-GOA_27.02.2019_00h00	0.00679231	0.0401786	[ANTXR1, ATP6V0A4, C1R, C1S, CAPN5, COL6A3, DPP10, F10, F9, FAP, MMP2, MMP9, OVCH2, PRSS12, SGCG, TMPRSS13, TMPRSS2, TMPRSS7]
GO:0015672	monovalent inorganic cation transport	GO_BiologicalProcess-EBI-UniProt-GOA_27.02.2019_00h00	0.00680318	0.0625	[ABCC9, ATP2C2, ATP6V0A4, CACNA1D, CDKN1A, DPP10, DRD2, ELK4, ERG, GCK, GRM7, KCNB2, KCNE4, KCNIP2, KCNJ5, KCNMA1, KCNS3, OPRK1, P2RY12, SGK1, SLC15A5, SLC24A2, SLC2A10, SLC2A9, SLC34A2, SLC6A1, SLC6A11, SLC6A6]
GO:0060323	head morphogenesis	GO_BiologicalProcess-EBI-UniProt-GOA_27.02.2019_00h00	0.0068347	0.0111607	[CRISPLD2, CSRNP1, FLVCR1, MMP2, PDGFRA]
GO:0048570	notochord morphogenesis	GO_BiologicalProcess-EBI-UniProt-GOA_27.02.2019_00h00	0.00687809	0.00669643	[CRB2, EFNA1, GLI1]
GO:0048736	appendage development	GO_BiologicalProcess-EBI-UniProt-GOA_27.02.2019_00h00	0.00690581	0.0290179	[AFF3, ANGPTL1, CACNA1C, FBN2, FGF8, FLVCR1, MBNL1, PAG1, POSTN, PTCH1, SEMA3C, TBX2, TFAP2B]
GO:0060173	limb development	GO_BiologicalProcess-EBI-UniProt-GOA_27.02.2019_00h00	0.00690581	0.0290179	[AFF3, ANGPTL1, CACNA1C, FBN2, FGF8, FLVCR1, MBNL1, PAG1, POSTN, PTCH1, SEMA3C, TBX2, TFAP2B]
GO:0015459	potassium channel regulator activity	GO_BiologicalProcess-EBI-UniProt-GOA_27.02.2019_00h00	0.00691992	0.0133929	[ABCC9, DPP10, KCNE4, KCNIP2, KCNS3, SGK1]
GO:0023019	signal transduction involved in regulation of gene expression	GO_BiologicalProcess-EBI-UniProt-GOA_27.02.2019_00h00	0.00694449	0.00892857	[FGF5, FGF8, PDGFRA, SMAD2]
GO:0035590	purinergic nucleotide receptor signaling pathway	GO_BiologicalProcess-EBI-UniProt-GOA_27.02.2019_00h00	0.00694449	0.00892857	[GPR171, P2RY12, P2RY13, PTAFR]
GO:0060749	mammary gland alveolus development	GO_BiologicalProcess-EBI-UniProt-GOA_27.02.2019_00h00	0.00694449	0.00892857	[AREG, ESR1, ID2, MME]
GO:0061377	mammary gland lobule development	GO_BiologicalProcess-EBI-UniProt-GOA_27.02.2019_00h00	0.00694449	0.00892857	[AREG, ESR1, ID2, MME]
GO:0090399	replicative senescence	GO_BiologicalProcess-EBI-UniProt-GOA_27.02.2019_00h00	0.00694449	0.00892857	[ANTXR1, CDKN1A, MME, PLA2R1]
GO:1903036	positive regulation of response to wounding	GO_BiologicalProcess-EBI-UniProt-GOA_27.02.2019_00h00	0.00722646	0.0178571	[CD36, DUOX2, EPHB6, F2R, MYLK, SMOC2, THBD, VTN]
GO:0031644	regulation of neurological system process	GO_BiologicalProcess-EBI-UniProt-GOA_27.02.2019_00h00	0.00724165	0.0245536	[ATP6V0A4, CCK, F2R, HTR2C, MGLL, NMU, OPRK1, PTAFR, RIMS1, SGCG, TENM4]
GO:0097421	liver regeneration	GO_BiologicalProcess-EBI-UniProt-GOA_27.02.2019_00h00	0.00737138	0.0111607	[CACNA1C, GLI1, HMOX1, PTCH1, VTN]
GO:0031253	cell projection membrane	GO_CellularComponent-EBI-UniProt-GOA_27.02.2019_00h00	0.00740492	0.046875	[ANTXR1, ARHGAP45, ATP6V0A4, CD36, DOCK8, DRD2, ELK4, FAP, GABRE, ITGA8, LCP1, LRP2, MACF1, P2RY12, PIEZO1, PODXL, PSD, PTCH1, SLC34A2, SNTG1, USH2A]
GO:0005925	focal adhesion	GO_CellularComponent-EBI-UniProt-GOA_27.02.2019_00h00	0.00741776	0.0513393	[AHNAK, ANGPTL2, ARHGAP31, CAPN5, CD36, DST, FAP, FGFR3, FLNC, HSPG2, ITGA11, ITGA8, KLF11, LCP1, MISP, MME, MRC2, NHS, PHLDB2, PLEC, SCARF2, TNC, TNS1]
GO:0045785	positive regulation of cell adhesion	GO_BiologicalProcess-EBI-UniProt-GOA_27.02.2019_00h00	0.00755894	0.0513393	[CD36, COL8A1, DOCK8, DYSF, EPHB6, F9, FGA, FGB, FN1, GRAP2, IGF1, NFAT5, NINJ1, P2RY12, PIEZO1, PODXL, PTAFR, PTCH1, SMOC2, SPP1, VCAM1, VTN, ZP4]
GO:0003433	chondrocyte development involved in endochondral bone morphogenesis	GO_BiologicalProcess-EBI-UniProt-GOA_27.02.2019_00h00	0.00773385	0.00892857	[COL12A1, COL6A1, COL6A2, COL6A3]
GO:0035588	G protein-coupled purinergic receptor signaling pathway	GO_BiologicalProcess-EBI-UniProt-GOA_27.02.2019_00h00	0.00773385	0.00892857	[GPR171, P2RY12, P2RY13, PTAFR]
GO:0048747	muscle fiber development	GO_BiologicalProcess-EBI-UniProt-GOA_27.02.2019_00h00	0.00776699	0.015625	[DYSF, FLNC, MYH11, MYL9, NEB, NRAP, SGCD]
GO:0043195	terminal bouton	GO_CellularComponent-EBI-UniProt-GOA_27.02.2019_00h00	0.00778295	0.0133929	[ACOD1, CCK, GRM7, NMU, PRSS12, USH2A]
GO:0048483	autonomic nervous system development	GO_BiologicalProcess-EBI-UniProt-GOA_27.02.2019_00h00	0.00778295	0.0133929	[F9, FN1, PTCH1, SEMA3F, TFAP2B, VCAM1]
GO:0007200	phospholipase C-activating G protein-coupled receptor signaling pathway	GO_BiologicalProcess-EBI-UniProt-GOA_27.02.2019_00h00	0.00780168	0.0200893	[DRD2, ESR1, F2R, GPR65, HTR2C, LPAR6, OPRK1, P2RY12, PAWR]
GO:0003417	growth plate cartilage development	GO_BiologicalProcess-EBI-UniProt-GOA_27.02.2019_00h00	0.00789822	0.0111607	[COL12A1, COL6A1, COL6A2, COL6A3, NPPC]
GO:0006921	cellular component disassembly involved in execution phase of apoptosis	GO_BiologicalProcess-EBI-UniProt-GOA_27.02.2019_00h00	0.00789822	0.0111607	[ACOD1, CAPN10, DNASE2B, ERN2, TOP2A]
GO:0071813	lipoprotein particle binding	GO_MolecularFunction-EBI-UniProt-GOA_27.02.2019_00h00	0.00789822	0.0111607	[ABCA1, CD36, LCP1, STAB1, STAB2]
GO:0071814	protein-lipid complex binding	GO_MolecularFunction-EBI-UniProt-GOA_27.02.2019_00h00	0.00789822	0.0111607	[ABCA1, CD36, LCP1, STAB1, STAB2]
GO:0099622	cardiac muscle cell membrane repolarization	GO_BiologicalProcess-EBI-UniProt-GOA_27.02.2019_00h00	0.00789822	0.0111607	[CACNA1D, ERG, KCNE4, KCNIP2, KCNJ5]
GO:0003779	actin binding	GO_MolecularFunction-EBI-UniProt-GOA_27.02.2019_00h00	0.00792611	0.0513393	[ACOD1, ANGPTL2, ANTXR1, DST, FLNC, INPPL1, KCNMA1, LCP1, LMOD1, MACF1, MISP, MYH11, MYL9, MYLK, MYO1F, MYO7A, NEB, NRAP, PAWR, PLEC, PSTPIP1, SNTG1, TNS1]
GO:0022839	ion gated channel activity	GO_BiologicalProcess-EBI-UniProt-GOA_27.02.2019_00h00	0.00801494	0.0513393	[AHNAK, ANPEP, ATP6V0A4, CACNA1C, CACNA1D, CACNA1H, CHRNA4, CHRNA9, DRD2, DYSF, ERG, GABRE, GABRR3, GLRA2, GRM7, KCNB2, KCNE4, KCNIP2, KCNJ5, KCNMA1, KCNS3, PTAFR, SGCG]
GO:0016525	negative regulation of angiogenesis	GO_BiologicalProcess-EBI-UniProt-GOA_27.02.2019_00h00	0.00803581	0.0200893	[ADAMTS9, ANGPT2, ANGPTL1, CREB3L1, HSPG2, RGCC, SPARC, STAB1, THBS2]
GO:0009791	post-embryonic development	GO_BiologicalProcess-EBI-UniProt-GOA_27.02.2019_00h00	0.00806866	0.0178571	[BHLHE23, CSRNP1, INPPL1, MYL9, MYO7A, NPPC, SEMA3C, SMAD2]
GO:0048704	embryonic skeletal system morphogenesis	GO_BiologicalProcess-EBI-UniProt-GOA_27.02.2019_00h00	0.00806866	0.0178571	[COL11A1, DSCAML1, FLVCR1, HOXB3, HOXC9, PDGFRA, POSTN, SMAD2]
GO:0030072	peptide hormone secretion	GO_BiologicalProcess-EBI-UniProt-GOA_27.02.2019_00h00	0.00807388	0.0357143	[CACNA1C, CACNA1D, CAPN10, DRD2, FGA, FGB, GCK, GIP, GPR68, HTR2C, KCNS3, NMU, NOS2, REST, SMAD2, TFAP2B]
GO:0007566	embryo implantation	GO_BiologicalProcess-EBI-UniProt-GOA_27.02.2019_00h00	0.00818661	0.0133929	[ACOD1, CDKN3, MME, MMP2, MMP9, SPP1]
GO:1904645	response to amyloid-beta	GO_BiologicalProcess-EBI-UniProt-GOA_27.02.2019_00h00	0.00818661	0.0133929	[ATP6V0A4, CD36, FOXO3, IGF1, SGCG, VCAM1]
GO:0060541	respiratory system development	GO_BiologicalProcess-EBI-UniProt-GOA_27.02.2019_00h00	0.00824331	0.0290179	[ADAMTS2, ADAMTSL2, CRISPLD2, FGF8, GLI1, LOXL3, MME, PDGFRA, PROX1, SMAD2, SPARC, TCF21, TNC]
GO:0055074	calcium ion homeostasis	GO_BiologicalProcess-EBI-UniProt-GOA_27.02.2019_00h00	0.00830391	0.0558036	[ATP2C2, ATP6V0A4, CACNA1C, CACNA1D, CD36, CEMIP, CHRNA9, DRD2, ESR1, F2R, FAM20A, GCM2, GPR65, HTR2C, IGF2BP2, LPAR6, NMU, PAWR, PDGFRA, PKHD1, SCGN, SGCD, SGCG, SLC24A2, TFAP2B]
GO:0030048	actin filament-based movement	GO_BiologicalProcess-EBI-UniProt-GOA_27.02.2019_00h00	0.00833792	0.0223214	[CACNA1C, CACNA1D, ERG, FRMD6, KCNE4, KCNJ5, MYL9, MYO7A, NEB, SGCD]
KEGG:05410	Hypertrophic cardiomyopathy (HCM)	KEGG_27.02.2019	0.00836083	0.015625	[CACNA1C, CACNA1D, IGF1, ITGA11, ITGA8, SGCD, SGCG]
GO:0072224	metanephric glomerulus development	GO_BiologicalProcess-EBI-UniProt-GOA_27.02.2019_00h00	0.008386	0.00892857	[F9, PDGFRA, PTCH1, TCF21]
GO:0035025	positive regulation of Rho protein signal transduction	GO_BiologicalProcess-EBI-UniProt-GOA_27.02.2019_00h00	0.00841203	0.0111607	[COL3A1, F2R, GPR65, LPAR6, PAWR]
GO:0010817	regulation of hormone levels	GO_BiologicalProcess-EBI-UniProt-GOA_27.02.2019_00h00	0.00849133	0.0602679	[AKR1D1, CACNA1C, CACNA1D, CACNA1H, CAPN10, DRD2, DUOX2, ELN, ESR1, FGA, FGB, GCK, GCNT4, GIP, GPR68, HTR2C, IYD, KCNS3, MME, NMU, NOS2, OPRK1, PDGFRA, REST, SMAD2, SPP1, TFAP2B]
GO:0014032	neural crest cell development	GO_BiologicalProcess-EBI-UniProt-GOA_27.02.2019_00h00	0.00870935	0.0178571	[ANGPTL1, F9, FN1, IGF1, PTCH1, SEMA3C, SEMA3F, SEMA5B]
GO:0043204	perikaryon	GO_CellularComponent-EBI-UniProt-GOA_27.02.2019_00h00	0.00901478	0.0223214	[ASTN1, ATP6V0A4, CACNA1C, CCK, DRD2, GRM7, ITGA8, KCNB2, OPRK1, SGCG]
GO:0051482	positive regulation of cytosolic calcium ion concentration involved in phospholipase C-activating G protein-coupled signaling pathway	GO_BiologicalProcess-EBI-UniProt-GOA_27.02.2019_00h00	0.00902224	0.0111607	[F2R, GPR65, HTR2C, LPAR6, PAWR]
GO:0070252	actin-mediated cell contraction	GO_BiologicalProcess-EBI-UniProt-GOA_27.02.2019_00h00	0.00926379	0.0200893	[CACNA1C, CACNA1D, ERG, FRMD6, KCNE4, KCNJ5, MYL9, NEB, SGCD]
GO:0001958	endochondral ossification	GO_BiologicalProcess-EBI-UniProt-GOA_27.02.2019_00h00	0.0092957	0.00892857	[ALPL, FGFR3, INPPL1, POSTN]
GO:0030539	male genitalia development	GO_BiologicalProcess-EBI-UniProt-GOA_27.02.2019_00h00	0.0092957	0.00892857	[AREG, FGF8, GREB1L, PDGFRA]
GO:0035586	purinergic receptor activity	GO_BiologicalProcess-EBI-UniProt-GOA_27.02.2019_00h00	0.0092957	0.00892857	[GPR171, P2RY12, P2RY13, PTAFR]
GO:0036075	replacement ossification	GO_BiologicalProcess-EBI-UniProt-GOA_27.02.2019_00h00	0.0092957	0.00892857	[ALPL, FGFR3, INPPL1, POSTN]
GO:0045408	regulation of interleukin-6 biosynthetic process	GO_BiologicalProcess-EBI-UniProt-GOA_27.02.2019_00h00	0.0092957	0.00892857	[ATP6V0A4, CARD9, PTAFR, SGCG]
GO:0086013	membrane repolarization during cardiac muscle cell action potential	GO_BiologicalProcess-EBI-UniProt-GOA_27.02.2019_00h00	0.0092957	0.00892857	[ERG, KCNE4, KCNIP2, KCNJ5]
KEGG:04020	Calcium signaling pathway	KEGG_27.02.2019	0.00935706	0.0245536	[ADCY2, CACNA1C, CACNA1D, CACNA1H, F2R, HTR2C, HTR4, MYLK, NOS2, PDGFRA, PTAFR]
GO:0015077	monovalent inorganic cation transmembrane transporter activity	GO_BiologicalProcess-EBI-UniProt-GOA_27.02.2019_00h00	0.00942844	0.0535714	[ABCC9, ATP2C2, ATP6V0A4, CACNA1D, CDKN1A, DPP10, ELK4, ERG, GRM7, KCNB2, KCNE4, KCNIP2, KCNJ5, KCNMA1, KCNS3, SGK1, SLC15A5, SLC24A2, SLC2A10, SLC2A9, SLC34A2, SLC6A1, SLC6A11, SLC6A6]
GO:2000177	regulation of neural precursor cell proliferation	GO_BiologicalProcess-EBI-UniProt-GOA_27.02.2019_00h00	0.0094646	0.0178571	[DRD2, FOXO3, GLI1, ID2, LRP2, PROX1, PTPRZ1, TAFA1]
GO:0060033	anatomical structure regression	GO_BiologicalProcess-EBI-UniProt-GOA_27.02.2019_00h00	0.00947098	0.00669643	[GLI1, NINJ1, SPI1]
GO:0070208	protein heterotrimerization	GO_BiologicalProcess-EBI-UniProt-GOA_27.02.2019_00h00	0.00947098	0.00669643	[COL1A2, COL6A1, COL6A2]
GO:0031093	platelet alpha granule lumen	GO_CellularComponent-EBI-UniProt-GOA_27.02.2019_00h00	0.00962954	0.015625	[ATP6V0A4, FGA, FGB, FN1, IGF1, SGCG, SPARC]
GO:0008028	monocarboxylic acid transmembrane transporter activity	GO_BiologicalProcess-EBI-UniProt-GOA_27.02.2019_00h00	0.00964191	0.0133929	[PHGDH, SLC16A14, SLC16A8, SLC6A1, SLC6A11, SLCO2B1]
GO:0046622	positive regulation of organ growth	GO_BiologicalProcess-EBI-UniProt-GOA_27.02.2019_00h00	0.00964191	0.0133929	[CDKN1A, FGF8, GLI1, IGF1, PROX1, TBX2]
GO:0006304	DNA modification	GO_BiologicalProcess-EBI-UniProt-GOA_27.02.2019_00h00	0.00988804	0.0200893	[CDKN3, DDX4, FKBP6, KMT2E, MAEL, NEIL2, SPI1, TET1, TET2]
GO:0006939	smooth muscle contraction	GO_BiologicalProcess-EBI-UniProt-GOA_27.02.2019_00h00	0.00988804	0.0200893	[ACTA2, DRD2, F2R, KCNB2, KCNMA1, MYH11, MYLK, NMU, PTAFR]
KEGG:04727	GABAergic synapse	KEGG_27.02.2019	0.0101749	0.015625	[ADCY2, CACNA1C, CACNA1D, GABRE, GABRR3, SLC6A1, SLC6A11]
GO:0030195	negative regulation of blood coagulation	GO_BiologicalProcess-EBI-UniProt-GOA_27.02.2019_00h00	0.0102305	0.0133929	[FAP, FGA, FGB, PDGFRA, THBD, VTN]
GO:0005902	microvillus	GO_CellularComponent-EBI-UniProt-GOA_27.02.2019_00h00	0.0102656	0.0178571	[ANGPTL2, ATP6V0A4, ELK4, MYO7A, NPPC, PDGFRA, PODXL, VCAM1]
GO:0044728	DNA methylation or demethylation	GO_BiologicalProcess-EBI-UniProt-GOA_27.02.2019_00h00	0.0102656	0.0178571	[CDKN3, DDX4, FKBP6, KMT2E, MAEL, SPI1, TET1, TET2]
GO:0048864	stem cell development	GO_BiologicalProcess-EBI-UniProt-GOA_27.02.2019_00h00	0.0102656	0.0178571	[ANGPTL1, F9, FN1, IGF1, PTCH1, SEMA3C, SEMA3F, SEMA5B]
GO:0042391	regulation of membrane potential	GO_BiologicalProcess-EBI-UniProt-GOA_27.02.2019_00h00	0.0102983	0.0491071	[ATP6V0A4, CACNA1C, CACNA1D, CACNA1H, CCK, CD36, CHRNA4, CHRNA9, DRD2, ERG, GABRE, GABRR3, GLRA2, GRM7, KCNE4, KCNIP2, KCNJ5, KCNMA1, PIEZO1, RIMS1, SGCG, SMYD1]
GO:0031032	actomyosin structure organization	GO_BiologicalProcess-EBI-UniProt-GOA_27.02.2019_00h00	0.010314	0.0290179	[ELN, FRMD6, GPR65, LMOD1, MYH11, MYL9, MYLK, NEB, NRAP, PDGFRA, PHLDB2, PROX1, RGCC]
GO:0086091	regulation of heart rate by cardiac conduction	GO_BiologicalProcess-EBI-UniProt-GOA_27.02.2019_00h00	0.0103222	0.0111607	[CACNA1C, CACNA1D, ERG, KCNE4, KCNJ5]
GO:0030326	embryonic limb morphogenesis	GO_BiologicalProcess-EBI-UniProt-GOA_27.02.2019_00h00	0.0104818	0.0223214	[AFF3, CACNA1C, FBN2, FGF8, FLVCR1, MBNL1, PAG1, POSTN, PTCH1, TBX2]
GO:0035113	embryonic appendage morphogenesis	GO_BiologicalProcess-EBI-UniProt-GOA_27.02.2019_00h00	0.0104818	0.0223214	[AFF3, CACNA1C, FBN2, FGF8, FLVCR1, MBNL1, PAG1, POSTN, PTCH1, TBX2]
GO:0048588	developmental cell growth	GO_BiologicalProcess-EBI-UniProt-GOA_27.02.2019_00h00	0.010496	0.0334821	[ATP6V0A4, FN1, IGF1, JADE2, MACF1, MME, POSTN, RIMS1, SEMA3C, SEMA3F, SEMA5B, SGCG, SLIT1, SPP1, TET2]
GO:0030594	neurotransmitter receptor activity	GO_MolecularFunction-EBI-UniProt-GOA_27.02.2019_00h00	0.0106942	0.0267857	[ANPEP, ATP6V0A4, CHRNA4, CHRNA9, DRD2, GABRE, GLRA2, GRM7, HTR2C, HTR4, LYPD6B, SGCG]
GO:0042551	neuron maturation	GO_BiologicalProcess-EBI-UniProt-GOA_27.02.2019_00h00	0.0107156	0.0133929	[ATP6V0A4, ELK4, F9, KCNIP2, PTCH1, SGCG]
GO:1900047	negative regulation of hemostasis	GO_BiologicalProcess-EBI-UniProt-GOA_27.02.2019_00h00	0.0107156	0.0133929	[FAP, FGA, FGB, PDGFRA, THBD, VTN]
KEGG:04022	cGMP-PKG signaling pathway	KEGG_27.02.2019	0.010771	0.0223214	[ADCY2, CACNA1C, CACNA1D, CREB3L1, GUCY1A2, KCNMA1, MYL9, MYLK, NFATC1, NPPC]
GO:0048853	forebrain morphogenesis	GO_BiologicalProcess-EBI-UniProt-GOA_27.02.2019_00h00	0.0108427	0.00669643	[DUOX2, FGF8, SLIT1]
GO:0044070	regulation of anion transport	GO_BiologicalProcess-EBI-UniProt-GOA_27.02.2019_00h00	0.0108842	0.0200893	[CA7, CCK, GABRE, GRM7, PLA2R1, PTAFR, ROS1, SFRP4, SLC6A1]
GO:0014031	mesenchymal cell development	GO_BiologicalProcess-EBI-UniProt-GOA_27.02.2019_00h00	0.0109022	0.0178571	[ANGPTL1, F9, FN1, IGF1, PTCH1, SEMA3C, SEMA3F, SEMA5B]
GO:0048854	brain morphogenesis	GO_BiologicalProcess-EBI-UniProt-GOA_27.02.2019_00h00	0.0109282	0.0111607	[DUOX2, FGF8, FOXO3, SLIT1, TET2]
GO:0042226	interleukin-6 biosynthetic process	GO_BiologicalProcess-EBI-UniProt-GOA_27.02.2019_00h00	0.0109699	0.00892857	[ATP6V0A4, CARD9, PTAFR, SGCG]
GO:0030850	prostate gland development	GO_BiologicalProcess-EBI-UniProt-GOA_27.02.2019_00h00	0.011174	0.0133929	[AREG, ELK4, ESR1, GLI1, PTCH1, TNC]
GO:0046879	hormone secretion	GO_BiologicalProcess-EBI-UniProt-GOA_27.02.2019_00h00	0.0113309	0.0401786	[CACNA1C, CACNA1D, CAPN10, DRD2, FGA, FGB, GCK, GIP, GPR68, HTR2C, KCNS3, NMU, NOS2, OPRK1, REST, SMAD2, SPP1, TFAP2B]
GO:0001101	response to acid chemical	GO_BiologicalProcess-EBI-UniProt-GOA_27.02.2019_00h00	0.0114825	0.0424107	[ABCA1, CACNA1C, CD36, COL1A2, COL3A1, COL4A1, COL5A2, COL6A1, F9, GIP, GLRA2, LCP1, MMP2, PDGFD, PDGFRA, PTAFR, PTCH1, SPARC, TNC]
GO:0043491	protein kinase B signaling	GO_BiologicalProcess-EBI-UniProt-GOA_27.02.2019_00h00	0.0115599	0.0357143	[AREG, DRD2, EPHB6, ESR1, F10, F9, FGF16, FGF5, FGF8, FGFR3, IGF1, P2RY12, PDGFRA, PKHD1, PTCH1, XDH]
GO:0042089	cytokine biosynthetic process	GO_BiologicalProcess-EBI-UniProt-GOA_27.02.2019_00h00	0.0115893	0.0200893	[ATP6V0A4, CARD9, HMOX1, IGF2BP2, IRF7, MAST4, PAWR, PTAFR, SGCG]
GO:0001085	RNA polymerase II transcription factor binding	GO_MolecularFunction-EBI-UniProt-GOA_27.02.2019_00h00	0.0119698	0.015625	[ANGPTL1, AREG, ID2, NFATC1, PAG1, SPEN, SPI1]
GO:0042107	cytokine metabolic process	GO_BiologicalProcess-EBI-UniProt-GOA_27.02.2019_00h00	0.0119984	0.0200893	[ATP6V0A4, CARD9, HMOX1, IGF2BP2, IRF7, MAST4, PAWR, PTAFR, SGCG]
GO:0060536	cartilage morphogenesis	GO_BiologicalProcess-EBI-UniProt-GOA_27.02.2019_00h00	0.0120142	0.00892857	[COL12A1, COL6A1, COL6A2, COL6A3]
GO:0085029	extracellular matrix assembly	GO_BiologicalProcess-EBI-UniProt-GOA_27.02.2019_00h00	0.0120142	0.00892857	[ANTXR1, COL1A2, MYH11, RGCC]
GO:0050954	sensory perception of mechanical stimulus	GO_BiologicalProcess-EBI-UniProt-GOA_27.02.2019_00h00	0.0122581	0.0245536	[ATP6V0A4, CACNA1D, CEMIP, CHRNA9, COL11A1, ELK4, GRM7, LRIG1, LRP2, MYO7A, USH2A]
GO:0016849	phosphorus-oxygen lyase activity	GO_MolecularFunction-EBI-UniProt-GOA_27.02.2019_00h00	0.0124445	0.0133929	[ADCY2, CACNA1C, CACNA1D, GUCY1A2, NOS2, P2RY13]
GO:0048146	positive regulation of fibroblast proliferation	GO_BiologicalProcess-EBI-UniProt-GOA_27.02.2019_00h00	0.0124445	0.0133929	[CDKN1A, ESR1, FN1, IGF1, PDGFD, PDGFRA]
GO:0050819	negative regulation of coagulation	GO_BiologicalProcess-EBI-UniProt-GOA_27.02.2019_00h00	0.0124445	0.0133929	[FAP, FGA, FGB, PDGFRA, THBD, VTN]
GO:0060340	positive regulation of type I interferon-mediated signaling pathway	GO_BiologicalProcess-EBI-UniProt-GOA_27.02.2019_00h00	0.0124594	0.00669643	[IKBKE, IRF7, NLRC5]
GO:0150063	visual system development	GO_BiologicalProcess-EBI-UniProt-GOA_27.02.2019_00h00	0.012628	0.0424107	[ANGPTL1, BFSP1, BHLHE23, CACNA1C, COL4A1, COL5A2, COL8A1, F9, FBN2, MYO7A, NHS, NINJ1, P2RY12, PDGFRA, PROX1, PTCH1, RP1L1, TBX2, TFAP2B]
GO:0007611	learning or memory	GO_BiologicalProcess-EBI-UniProt-GOA_27.02.2019_00h00	0.0126475	0.0357143	[ANGPTL2, ATP6V0A4, CCK, DRD2, GIP, ITGA8, MME, NPAS2, OPRK1, PTPRZ1, SGCG, SGK1, SLC24A2, SLC6A1, TAFA2, TET2]
GO:0090277	positive regulation of peptide hormone secretion	GO_BiologicalProcess-EBI-UniProt-GOA_27.02.2019_00h00	0.0126755	0.0178571	[CAPN10, DRD2, FGA, FGB, GCK, GIP, GPR68, NMU]
GO:0090596	sensory organ morphogenesis	GO_BiologicalProcess-EBI-UniProt-GOA_27.02.2019_00h00	0.0127045	0.0334821	[ANGPTL1, BHLHE23, CHRNA9, COL11A1, COL5A2, COL8A1, CTHRC1, FBN2, FGF8, ITGA8, LRIG1, MYO7A, PROX1, TBX2, TFAP2B]
GO:0009914	hormone transport	GO_BiologicalProcess-EBI-UniProt-GOA_27.02.2019_00h00	0.0127349	0.0401786	[CACNA1C, CACNA1D, CAPN10, DRD2, FGA, FGB, GCK, GIP, GPR68, HTR2C, KCNS3, NMU, NOS2, OPRK1, REST, SMAD2, SPP1, TFAP2B]
GO:0046579	positive regulation of Ras protein signal transduction	GO_BiologicalProcess-EBI-UniProt-GOA_27.02.2019_00h00	0.0129221	0.015625	[COL3A1, F2R, GPR65, IGF1, LPAR6, MMD2, PAWR]
KEGG:05412	Arrhythmogenic right ventricular cardiomyopathy (ARVC)	KEGG_27.02.2019	0.0129503	0.0133929	[CACNA1C, CACNA1D, ITGA11, ITGA8, SGCD, SGCG]
GO:0005540	hyaluronic acid binding	GO_MolecularFunction-EBI-UniProt-GOA_27.02.2019_00h00	0.0129698	0.00892857	[CEMIP, LYVE1, STAB1, STAB2]
GO:0030021	extracellular matrix structural constituent conferring compression resistance	GO_MolecularFunction-EBI-UniProt-GOA_27.02.2019_00h00	0.0129698	0.00892857	[FMOD, FN1, HSPG2, PODN]
GO:1900273	positive regulation of long-term synaptic potentiation	GO_BiologicalProcess-EBI-UniProt-GOA_27.02.2019_00h00	0.0129698	0.00892857	[ATP6V0A4, DRD2, MME, SGCG]
GO:0002576	platelet degranulation	GO_BiologicalProcess-EBI-UniProt-GOA_27.02.2019_00h00	0.0129786	0.0223214	[ATP6V0A4, CD36, ELK4, ENDOD1, FGA, FGB, FN1, IGF1, SGCG, SPARC]
GO:0055007	cardiac muscle cell differentiation	GO_BiologicalProcess-EBI-UniProt-GOA_27.02.2019_00h00	0.0129786	0.0223214	[CDKN1A, IGF1, MYH11, MYL9, MYLK, NEB, NRAP, PDGFRA, PROX1, SGCD]
KEGG:05205	Proteoglycans in cancer	KEGG_27.02.2019	0.0129882	0.0245536	[CDKN1A, ESR1, FLNC, FN1, HSPG2, IGF1, MMP2, MMP9, PTCH1, SMAD2, VTN]
GO:0031279	regulation of cyclase activity	GO_BiologicalProcess-EBI-UniProt-GOA_27.02.2019_00h00	0.0130131	0.0111607	[CACNA1C, CACNA1D, GRM7, NOS2, P2RY13]
GO:0040019	positive regulation of embryonic development	GO_BiologicalProcess-EBI-UniProt-GOA_27.02.2019_00h00	0.0130131	0.0111607	[AREG, IGF1, PHLDB2, TENM4, TET2]
GO:0043394	proteoglycan binding	GO_MolecularFunction-EBI-UniProt-GOA_27.02.2019_00h00	0.0130131	0.0111607	[CTSS, EPHB6, FN1, LCP1, TNC]
GO:0097306	cellular response to alcohol	GO_BiologicalProcess-EBI-UniProt-GOA_27.02.2019_00h00	0.0130442	0.0178571	[ABCA1, ADCY2, FOXO3, GLRA2, PTCH1, SPI1, TNC, XRN1]
GO:0042692	muscle cell differentiation	GO_BiologicalProcess-EBI-UniProt-GOA_27.02.2019_00h00	0.0130458	0.0446429	[CACNA1H, CDKN1A, DYSF, FLNC, IGF1, ITGA8, LMOD1, MEGF10, MYH11, MYL9, MYLK, NEB, NFATC1, NRAP, PDGFRA, PROX1, SGCD, SMYD1, SPEG, TBX2]
GO:0043292	contractile fiber	GO_CellularComponent-EBI-UniProt-GOA_27.02.2019_00h00	0.0130461	0.0334821	[ABCC9, ACOD1, ACTA2, AHNAK, CACNA1C, CACNA1D, DST, FLNC, LMOD1, MMP2, MYH11, MYL9, NEB, NRAP, PLEC]
GO:0019199	transmembrane receptor protein kinase activity	GO_BiologicalProcess-EBI-UniProt-GOA_27.02.2019_00h00	0.0130548	0.0200893	[ATP6V0A4, EPHB6, F9, FGFR3, MME, PDGFRA, PTCH1, ROS1, SGCG]
GO:0019233	sensory perception of pain	GO_BiologicalProcess-EBI-UniProt-GOA_27.02.2019_00h00	0.0130548	0.0200893	[CCK, CHRNA4, F2R, GIP, MGLL, MME, NMU, OPRK1, PTAFR]
GO:0060411	cardiac septum morphogenesis	GO_BiologicalProcess-EBI-UniProt-GOA_27.02.2019_00h00	0.0131648	0.015625	[FGF8, ID2, LRP2, PROX1, SEMA3C, SLIT1, TBX2]
GO:0043270	positive regulation of ion transport	GO_BiologicalProcess-EBI-UniProt-GOA_27.02.2019_00h00	0.0131746	0.0357143	[ATP2C2, CACNA1D, CCK, CEMIP, CTSS, DRD2, ERG, F2R, KCNIP2, MYLK, OPRK1, P2RY12, PAWR, PLA2R1, PTAFR, SLC6A1]
GO:0035270	endocrine system development	GO_BiologicalProcess-EBI-UniProt-GOA_27.02.2019_00h00	0.01323	0.0223214	[ANGPTL1, DRD2, DUOX2, FGF8, GCM2, GIP, GLI1, HOXB3, PDGFRA, SMAD2]
GO:0048660	regulation of smooth muscle cell proliferation	GO_BiologicalProcess-EBI-UniProt-GOA_27.02.2019_00h00	0.01323	0.0223214	[CDKN1A, HMOX1, ID2, IGF1, MMP2, MMP9, NPPC, PDGFD, PTAFR, VIPR2]
GO:0014033	neural crest cell differentiation	GO_BiologicalProcess-EBI-UniProt-GOA_27.02.2019_00h00	0.0132393	0.0178571	[ANGPTL1, F9, FN1, IGF1, PTCH1, SEMA3C, SEMA3F, SEMA5B]
GO:0042472	inner ear morphogenesis	GO_BiologicalProcess-EBI-UniProt-GOA_27.02.2019_00h00	0.0132393	0.0178571	[CHRNA9, COL11A1, CTHRC1, FGF8, ITGA8, LRIG1, MYO7A, PROX1]
GO:0060325	face morphogenesis	GO_BiologicalProcess-EBI-UniProt-GOA_27.02.2019_00h00	0.0136832	0.00892857	[CRISPLD2, CSRNP1, MMP2, PDGFRA]
GO:0038065	collagen-activated signaling pathway	GO_BiologicalProcess-EBI-UniProt-GOA_27.02.2019_00h00	0.0136887	0.00669643	[COL4A1, ITGA11, MME]
GO:0045080	positive regulation of chemokine biosynthetic process	GO_BiologicalProcess-EBI-UniProt-GOA_27.02.2019_00h00	0.0136887	0.00669643	[ATP6V0A4, HMOX1, SGCG]
GO:0090193	positive regulation of glomerulus development	GO_BiologicalProcess-EBI-UniProt-GOA_27.02.2019_00h00	0.0136887	0.00669643	[F9, PDGFD, PTCH1]
KEGG:04713	Circadian entrainment	KEGG_27.02.2019	0.0136914	0.015625	[ADCY2, CACNA1C, CACNA1D, CACNA1H, GUCY1A2, KCNJ5, RASD1]
GO:0060421	positive regulation of heart growth	GO_BiologicalProcess-EBI-UniProt-GOA_27.02.2019_00h00	0.0137099	0.0111607	[CDKN1A, GLI1, IGF1, PROX1, TBX2]
GO:1904315	transmitter-gated ion channel activity involved in regulation of postsynaptic membrane potential	GO_BiologicalProcess-EBI-UniProt-GOA_27.02.2019_00h00	0.0137099	0.0111607	[CHRNA4, CHRNA9, GABRE, GLRA2, GRM7]
GO:0043266	regulation of potassium ion transport	GO_BiologicalProcess-EBI-UniProt-GOA_27.02.2019_00h00	0.0137158	0.0178571	[CACNA1D, DPP10, DRD2, ERG, GCK, KCNE4, KCNIP2, OPRK1]
KEGG:04723	Retrograde endocannabinoid signaling	KEGG_27.02.2019	0.0137207	0.0200893	[ADCY2, CACNA1C, CACNA1D, GABRE, GABRR3, KCNJ5, MGLL, ND1, RIMS1]
GO:0045669	positive regulation of osteoblast differentiation	GO_BiologicalProcess-EBI-UniProt-GOA_27.02.2019_00h00	0.0138664	0.0133929	[CTHRC1, FBN2, GDPD2, IGF1, NPPC, POSTN]
KEGG:04925	Aldosterone synthesis and secretion	KEGG_27.02.2019	0.0142318	0.015625	[ADCY2, CACNA1C, CACNA1D, CACNA1H, CREB3L1, KCNJ5, PRKD3]
GO:0030278	regulation of ossification	GO_BiologicalProcess-EBI-UniProt-GOA_27.02.2019_00h00	0.0142618	0.0267857	[AREG, CTHRC1, FBN2, GDPD2, GLI1, ID2, IGF1, NPPC, POSTN, PTCH1, REST, SOST]
GO:0060324	face development	GO_BiologicalProcess-EBI-UniProt-GOA_27.02.2019_00h00	0.0144286	0.0111607	[CRISPLD2, CSRNP1, HOXB3, MMP2, PDGFRA]
GO:0006027	glycosaminoglycan catabolic process	GO_BiologicalProcess-EBI-UniProt-GOA_27.02.2019_00h00	0.0146038	0.0133929	[CEMIP, EPHB6, FMOD, HSPG2, LYVE1, STAB2]
GO:0048659	smooth muscle cell proliferation	GO_BiologicalProcess-EBI-UniProt-GOA_27.02.2019_00h00	0.0148081	0.0223214	[CDKN1A, HMOX1, ID2, IGF1, MMP2, MMP9, NPPC, PDGFD, PTAFR, VIPR2]
GO:0003180	aortic valve morphogenesis	GO_BiologicalProcess-EBI-UniProt-GOA_27.02.2019_00h00	0.0148938	0.00892857	[EFNA1, ELN, NFATC1, SLIT1]
GO:0086011	membrane repolarization during action potential	GO_BiologicalProcess-EBI-UniProt-GOA_27.02.2019_00h00	0.0148938	0.00892857	[ERG, KCNE4, KCNIP2, KCNJ5]
GO:0048863	stem cell differentiation	GO_BiologicalProcess-EBI-UniProt-GOA_27.02.2019_00h00	0.0152257	0.0334821	[ANGPTL1, ESR1, F9, FN1, IGF1, LMO2, PDGFRA, POSTN, PTCH1, REST, SEMA3C, SEMA3F, SEMA5B, TAFA1, TBX2]
GO:0086009	membrane repolarization	GO_BiologicalProcess-EBI-UniProt-GOA_27.02.2019_00h00	0.0153656	0.0111607	[CACNA1D, ERG, KCNE4, KCNIP2, KCNJ5]
GO:1903053	regulation of extracellular matrix organization	GO_BiologicalProcess-EBI-UniProt-GOA_27.02.2019_00h00	0.0153656	0.0111607	[ANTXR1, FAP, MME, PHLDB2, RGCC]
KEGG:04066	HIF-1 signaling pathway	KEGG_27.02.2019	0.015454	0.015625	[ANGPT2, CDKN1A, EIF4E1B, ELOB, HMOX1, IGF1, NOS2]
GO:0098915	membrane repolarization during ventricular cardiac muscle cell action potential	GO_BiologicalProcess-EBI-UniProt-GOA_27.02.2019_00h00	0.0155362	0.00669643	[ERG, KCNE4, KCNJ5]
GO:1902282	voltage-gated potassium channel activity involved in ventricular cardiac muscle cell action potential repolarization	GO_BiologicalProcess-EBI-UniProt-GOA_27.02.2019_00h00	0.0155362	0.00669643	[ERG, KCNE4, KCNJ5]
GO:2001225	regulation of chloride transport	GO_BiologicalProcess-EBI-UniProt-GOA_27.02.2019_00h00	0.0155362	0.00669643	[CA7, GABRE, PTAFR]
GO:1903522	regulation of blood circulation	GO_BiologicalProcess-EBI-UniProt-GOA_27.02.2019_00h00	0.0158374	0.0379464	[ABCC9, CACNA1C, CACNA1D, CACNA1H, DRD2, ERG, F2R, FGA, FGB, KCNE4, KCNIP2, KCNJ5, MYL9, NMU, NPPC, PTAFR, TBX2]
KEGG:04921	Oxytocin signaling pathway	KEGG_27.02.2019	0.0160337	0.0200893	[ADCY2, CACNA1C, CACNA1D, CDKN1A, GUCY1A2, KCNJ5, MYL9, MYLK, NFATC1]
GO:0003229	ventricular cardiac muscle tissue development	GO_BiologicalProcess-EBI-UniProt-GOA_27.02.2019_00h00	0.0161005	0.0133929	[ADAMTS9, COL11A1, ID2, LRP2, MYL9, PROX1]
GO:0003148	outflow tract septum morphogenesis	GO_BiologicalProcess-EBI-UniProt-GOA_27.02.2019_00h00	0.0161073	0.00892857	[FGF8, LRP2, SEMA3C, TBX2]
GO:0042730	fibrinolysis	GO_BiologicalProcess-EBI-UniProt-GOA_27.02.2019_00h00	0.0161073	0.00892857	[FAP, FGA, FGB, THBD]
GO:0055075	potassium ion homeostasis	GO_BiologicalProcess-EBI-UniProt-GOA_27.02.2019_00h00	0.0161073	0.00892857	[CDKN1A, ERG, KCNMA1, TFAP2B]
GO:0043583	ear development	GO_BiologicalProcess-EBI-UniProt-GOA_27.02.2019_00h00	0.0161882	0.03125	[CHRNA9, COL11A1, CTHRC1, DUOX2, ELK4, FGF8, ITGA8, LRIG1, MME, MYO7A, PROX1, SPARC, TET2, USH2A]
GO:0060351	cartilage development involved in endochondral bone morphogenesis	GO_BiologicalProcess-EBI-UniProt-GOA_27.02.2019_00h00	0.0162343	0.0111607	[COL12A1, COL6A1, COL6A2, COL6A3, NPPC]
GO:0014074	response to purine-containing compound	GO_BiologicalProcess-EBI-UniProt-GOA_27.02.2019_00h00	0.0162353	0.0245536	[ACOD1, AREG, ATP6V0A4, DUOX2, P2RY12, PTAFR, SGCG, SLC6A1, SPARC, THBD, XRN1]
GO:1990138	neuron projection extension	GO_BiologicalProcess-EBI-UniProt-GOA_27.02.2019_00h00	0.0166415	0.0245536	[FN1, JADE2, MACF1, MME, POSTN, RIMS1, SEMA3C, SEMA3F, SEMA5B, SLIT1, TET2]
GO:0007193	adenylate cyclase-inhibiting G protein-coupled receptor signaling pathway	GO_BiologicalProcess-EBI-UniProt-GOA_27.02.2019_00h00	0.0166904	0.015625	[ADCY2, DRD2, ELK4, GPR37, GRM7, OPRK1, P2RY12]
GO:0044449	contractile fiber part	GO_CellularComponent-EBI-UniProt-GOA_27.02.2019_00h00	0.0170257	0.03125	[ABCC9, ACTA2, AHNAK, CACNA1C, CACNA1D, DST, FLNC, LMOD1, MMP2, MYH11, MYL9, NEB, NRAP, PLEC]
GO:0008376	acetylgalactosaminyltransferase activity	GO_MolecularFunction-EBI-UniProt-GOA_27.02.2019_00h00	0.0171832	0.0111607	[B3GALNT1, B4GALNT4, CSGALNACT2, GALNT15, GALNT5]
GO:0048546	digestive tract morphogenesis	GO_BiologicalProcess-EBI-UniProt-GOA_27.02.2019_00h00	0.0171832	0.0111607	[GLI1, ID2, PDGFRA, SMAD2, TCF21]
GO:0051932	synaptic transmission, GABAergic	GO_BiologicalProcess-EBI-UniProt-GOA_27.02.2019_00h00	0.0171832	0.0111607	[CA7, DRD2, GABRE, SLC6A1, USP46]
GO:0099529	neurotransmitter receptor activity involved in regulation of postsynaptic membrane potential	GO_BiologicalProcess-EBI-UniProt-GOA_27.02.2019_00h00	0.0171832	0.0111607	[CHRNA4, CHRNA9, GABRE, GLRA2, GRM7]
GO:0048880	sensory system development	GO_BiologicalProcess-EBI-UniProt-GOA_27.02.2019_00h00	0.0171911	0.0424107	[ANGPTL1, BFSP1, BHLHE23, CACNA1C, COL4A1, COL5A2, COL8A1, F9, FBN2, MYO7A, NHS, NINJ1, P2RY12, PDGFRA, PROX1, PTCH1, RP1L1, TBX2, TFAP2B]
GO:0007187	G protein-coupled receptor signaling pathway, coupled to cyclic nucleotide second messenger	GO_BiologicalProcess-EBI-UniProt-GOA_27.02.2019_00h00	0.0172158	0.03125	[ABCA1, ADCY2, ADGRD1, ADGRL4, CACNA1D, DRD2, ELK4, GPR37, GPR65, GRM7, HTR2C, HTR4, OPRK1, P2RY12]
GO:0010288	response to lead ion	GO_BiologicalProcess-EBI-UniProt-GOA_27.02.2019_00h00	0.017262	0.00892857	[ATP6V0A4, SGCG, SLC6A1, SPARC]
GO:0035587	purinergic receptor signaling pathway	GO_BiologicalProcess-EBI-UniProt-GOA_27.02.2019_00h00	0.017262	0.00892857	[GPR171, P2RY12, P2RY13, PTAFR]
GO:0034587	piRNA metabolic process	GO_BiologicalProcess-EBI-UniProt-GOA_27.02.2019_00h00	0.0173149	0.00669643	[DDX4, FKBP6, MAEL]
GO:0045410	positive regulation of interleukin-6 biosynthetic process	GO_BiologicalProcess-EBI-UniProt-GOA_27.02.2019_00h00	0.0173149	0.00669643	[ATP6V0A4, PTAFR, SGCG]
GO:0048521	negative regulation of behavior	GO_BiologicalProcess-EBI-UniProt-GOA_27.02.2019_00h00	0.0173149	0.00669643	[CCK, DRD2, NMU]
GO:0060155	platelet dense granule organization	GO_BiologicalProcess-EBI-UniProt-GOA_27.02.2019_00h00	0.0173149	0.00669643	[ABCA1, F2R, PAWR]
GO:0060736	prostate gland growth	GO_BiologicalProcess-EBI-UniProt-GOA_27.02.2019_00h00	0.0173149	0.00669643	[AREG, ELK4, ESR1]
GO:1902004	positive regulation of amyloid-beta formation	GO_BiologicalProcess-EBI-UniProt-GOA_27.02.2019_00h00	0.0173149	0.00669643	[ATP6V0A4, EFNA1, SGCG]
GO:0042476	odontogenesis	GO_BiologicalProcess-EBI-UniProt-GOA_27.02.2019_00h00	0.0173409	0.0200893	[ALPL, ANGPTL1, COL1A2, FAM20A, FGF8, NFIC, PDGFRA, POSTN, TNC]
GO:0055081	anion homeostasis	GO_BiologicalProcess-EBI-UniProt-GOA_27.02.2019_00h00	0.0173665	0.0133929	[ABCA1, CDKN1A, GCM2, SFRP4, SLC34A2, TFAP2B]
GO:0008361	regulation of cell size	GO_BiologicalProcess-EBI-UniProt-GOA_27.02.2019_00h00	0.0173693	0.0245536	[CDKN1A, F9, FN1, KCNMA1, MACF1, PTCH1, SEMA3C, SEMA3F, SEMA5B, SPP1, TET2]
GO:0048839	inner ear development	GO_BiologicalProcess-EBI-UniProt-GOA_27.02.2019_00h00	0.0177648	0.0290179	[CHRNA9, COL11A1, CTHRC1, DUOX2, ELK4, FGF8, ITGA8, LRIG1, MYO7A, PROX1, SPARC, TET2, USH2A]
GO:0046717	acid secretion	GO_BiologicalProcess-EBI-UniProt-GOA_27.02.2019_00h00	0.0177756	0.0200893	[CCK, DRD2, GRM7, NMU, NOS2, PLA2R1, RIMS1, SGK1, SLC6A1]
GO:0008543	fibroblast growth factor receptor signaling pathway	GO_BiologicalProcess-EBI-UniProt-GOA_27.02.2019_00h00	0.0177955	0.0178571	[CREB3L1, FGF16, FGF5, FGF8, FGFR3, POSTN, SMOC2, SPRY3]
GO:0051057	positive regulation of small GTPase mediated signal transduction	GO_BiologicalProcess-EBI-UniProt-GOA_27.02.2019_00h00	0.017826	0.015625	[COL3A1, F2R, GPR65, IGF1, LPAR6, MMD2, PAWR]
GO:0008509	anion transmembrane transporter activity	GO_BiologicalProcess-EBI-UniProt-GOA_27.02.2019_00h00	0.0180792	0.0424107	[ABCA1, B3GALNT1, CDKN1A, F2R, GABRE, GABRR3, GLRA2, PHGDH, PTAFR, SGK1, SLC16A14, SLC16A8, SLC2A9, SLC34A2, SLC6A1, SLC6A11, SLC6A6, SLC7A5, SLCO2B1]
KEGG:05202	Transcriptional misregulation in cancer	KEGG_27.02.2019	0.0181442	0.0223214	[CDKN1A, ELK4, ERG, ETV7, ID2, IGF1, LMO2, MMP9, SPI1, TMPRSS2]
GO:0030900	forebrain development	GO_BiologicalProcess-EBI-UniProt-GOA_27.02.2019_00h00	0.0181792	0.046875	[ANGPTL1, ATP6V0A4, CHD5, COL3A1, DRD2, DUOX2, FGF8, GLI1, ID2, IL1RL1, KIRREL3, LRP2, NPAS2, NPPC, P2RY12, PHGDH, PROX1, RFX4, SGCG, SLIT1, TET2]
GO:0048799	animal organ maturation	GO_BiologicalProcess-EBI-UniProt-GOA_27.02.2019_00h00	0.0182912	0.00892857	[F9, FGFR3, IGF1, PTCH1]
GO:0072376	protein activation cascade	GO_BiologicalProcess-EBI-UniProt-GOA_27.02.2019_00h00	0.0182912	0.00892857	[F10, F9, FGA, FGB]
GO:0072378	blood coagulation, fibrin clot formation	GO_BiologicalProcess-EBI-UniProt-GOA_27.02.2019_00h00	0.0182912	0.00892857	[F10, F9, FGA, FGB]
GO:0050890	cognition	GO_BiologicalProcess-EBI-UniProt-GOA_27.02.2019_00h00	0.0183048	0.0379464	[ANGPTL2, ATP6V0A4, CCK, CHRNA4, DRD2, GIP, ITGA8, MME, NPAS2, OPRK1, PTPRZ1, SGCG, SGK1, SLC24A2, SLC6A1, TAFA2, TET2]
GO:0010594	regulation of endothelial cell migration	GO_BiologicalProcess-EBI-UniProt-GOA_27.02.2019_00h00	0.0185616	0.0245536	[ADAMTS9, ADGRA2, ANGPT2, ANGPTL1, EFNA1, FGF16, HMOX1, PROX1, RGCC, SMOC2, SPARC]
GO:0030225	macrophage differentiation	GO_BiologicalProcess-EBI-UniProt-GOA_27.02.2019_00h00	0.018835	0.0111607	[ATP6V0A4, ID2, MMP9, SGCG, SPI1]
GO:0006026	aminoglycan catabolic process	GO_BiologicalProcess-EBI-UniProt-GOA_27.02.2019_00h00	0.0188591	0.0133929	[CEMIP, EPHB6, FMOD, HSPG2, LYVE1, STAB2]
GO:0010885	regulation of cholesterol storage	GO_BiologicalProcess-EBI-UniProt-GOA_27.02.2019_00h00	0.0190473	0.00669643	[ABCA1, CD36, LCP1]
GO:0043034	costamere	GO_CellularComponent-EBI-UniProt-GOA_27.02.2019_00h00	0.0190473	0.00669643	[AHNAK, FLNC, PLEC]
GO:0045073	regulation of chemokine biosynthetic process	GO_BiologicalProcess-EBI-UniProt-GOA_27.02.2019_00h00	0.0190473	0.00669643	[ATP6V0A4, HMOX1, SGCG]
GO:0048557	embryonic digestive tract morphogenesis	GO_BiologicalProcess-EBI-UniProt-GOA_27.02.2019_00h00	0.0190473	0.00669643	[ID2, PDGFRA, TCF21]
GO:0090192	regulation of glomerulus development	GO_BiologicalProcess-EBI-UniProt-GOA_27.02.2019_00h00	0.0190473	0.00669643	[F9, PDGFD, PTCH1]
KEGG:04928	Parathyroid hormone synthesis, secretion and action	KEGG_27.02.2019	0.0190678	0.015625	[ADCY2, CDKN1A, CREB3L1, GCM2, PLD1, SLC34A2, SOST]
GO:0003176	aortic valve development	GO_BiologicalProcess-EBI-UniProt-GOA_27.02.2019_00h00	0.0196286	0.00892857	[EFNA1, ELN, NFATC1, SLIT1]
GO:0046620	regulation of organ growth	GO_BiologicalProcess-EBI-UniProt-GOA_27.02.2019_00h00	0.0196358	0.0178571	[CDKN1A, FGF8, FLVCR1, GLI1, IGF1, MAEL, PROX1, TBX2]
GO:0021983	pituitary gland development	GO_BiologicalProcess-EBI-UniProt-GOA_27.02.2019_00h00	0.0196369	0.0111607	[ANGPTL1, DRD2, DUOX2, FGF8, GLI1]
GO:0072210	metanephric nephron development	GO_BiologicalProcess-EBI-UniProt-GOA_27.02.2019_00h00	0.0196369	0.0111607	[F9, PDGFRA, PTCH1, TCF21, TFAP2B]
GO:0090288	negative regulation of cellular response to growth factor stimulus	GO_BiologicalProcess-EBI-UniProt-GOA_27.02.2019_00h00	0.0196515	0.0223214	[ADAMTSL2, ADGRA2, CAPN5, CREB3L1, FBN2, LRP2, SMAD2, SOST, SPRY3, XDH]
GO:0022412	cellular process involved in reproduction in multicellular organism	GO_BiologicalProcess-EBI-UniProt-GOA_27.02.2019_00h00	0.0196688	0.0424107	[ANGPT2, B3GALNT1, CFAP43, CHD5, DAZL, DDX4, DMC1, FKBP6, FOXO3, GALNT15, IGF1, MAEL, MEI4, MPEG1, NPPC, RNF17, SLIT1, TET2, TOP2A]
GO:0008306	associative learning	GO_BiologicalProcess-EBI-UniProt-GOA_27.02.2019_00h00	0.0196807	0.015625	[ANGPTL2, ATP6V0A4, CCK, DRD2, OPRK1, SGCG, TAFA2]
GO:0060021	roof of mouth development	GO_BiologicalProcess-EBI-UniProt-GOA_27.02.2019_00h00	0.0196807	0.015625	[BNC2, CSRNP1, LOXL3, PDGFRA, SMAD2, TBX2, TCF21]
GO:0002064	epithelial cell development	GO_BiologicalProcess-EBI-UniProt-GOA_27.02.2019_00h00	0.0196866	0.0290179	[ACTA2, AREG, BFSP1, CACNA1C, CDKN1A, ELK4, ESR1, FRMD6, MYO7A, PODXL, PROX1, ROS1, TET2]
GO:0031406	carboxylic acid binding	GO_MolecularFunction-EBI-UniProt-GOA_27.02.2019_00h00	0.0196866	0.0290179	[ACOD1, ANGPTL1, CACNA1C, CEMIP, ELK4, GLRA2, GRM7, LYVE1, NOS2, PODXL, ST8SIA2, STAB1, STAB2]
GO:0034703	cation channel complex	GO_CellularComponent-EBI-UniProt-GOA_27.02.2019_00h00	0.0196866	0.0290179	[ABCC9, CACNA1C, CACNA1D, CACNA1H, DPP10, ERG, GRM7, KCNB2, KCNE4, KCNIP2, KCNJ5, KCNMA1, KCNS3]
GO:0071236	cellular response to antibiotic	GO_BiologicalProcess-EBI-UniProt-GOA_27.02.2019_00h00	0.0203976	0.0245536	[ADCY2, ANGPTL2, CDKN1A, ELK4, FOXO3, GLRA2, GPR37, PAWR, PDGFD, SPI1, XRN1]
GO:0022617	extracellular matrix disassembly	GO_BiologicalProcess-EBI-UniProt-GOA_27.02.2019_00h00	0.0204218	0.015625	[CTSS, FAP, LCP1, MME, MMP2, MMP9, SCUBE3]
GO:0034446	substrate adhesion-dependent cell spreading	GO_BiologicalProcess-EBI-UniProt-GOA_27.02.2019_00h00	0.0204218	0.015625	[ANTXR1, EFNA1, FGA, FGB, FN1, ITGA8, POSTN]
GO:0006305	DNA alkylation	GO_BiologicalProcess-EBI-UniProt-GOA_27.02.2019_00h00	0.0204264	0.0133929	[CDKN3, DDX4, FKBP6, KMT2E, MAEL, SPI1]
GO:0006306	DNA methylation	GO_BiologicalProcess-EBI-UniProt-GOA_27.02.2019_00h00	0.0204264	0.0133929	[CDKN3, DDX4, FKBP6, KMT2E, MAEL, SPI1]
GO:2000242	negative regulation of reproductive process	GO_BiologicalProcess-EBI-UniProt-GOA_27.02.2019_00h00	0.0204264	0.0133929	[IGF1, MPEG1, NOS2, NPPC, ZP2, ZP4]
GO:0007612	learning	GO_BiologicalProcess-EBI-UniProt-GOA_27.02.2019_00h00	0.0205276	0.0223214	[ANGPTL2, ATP6V0A4, CCK, DRD2, NPAS2, OPRK1, SGCG, SLC24A2, SLC6A1, TAFA2]
GO:0010712	regulation of collagen metabolic process	GO_BiologicalProcess-EBI-UniProt-GOA_27.02.2019_00h00	0.0206882	0.0111607	[CREB3L1, F2R, FAP, NPPC, RGCC]
GO:0019731	antibacterial humoral response	GO_BiologicalProcess-EBI-UniProt-GOA_27.02.2019_00h00	0.0206882	0.0111607	[DMBT1, FGA, FGB, JCHAIN, SAMD11]
GO:0048639	positive regulation of developmental growth	GO_BiologicalProcess-EBI-UniProt-GOA_27.02.2019_00h00	0.0207005	0.0245536	[CDKN1A, DRD2, FGF8, FN1, GLI1, IGF1, MACF1, PROX1, RIMS1, TBX2, TET2]
GO:0015294	solute:cation symporter activity	GO_BiologicalProcess-EBI-UniProt-GOA_27.02.2019_00h00	0.0207134	0.0178571	[CDKN1A, SLC15A5, SLC2A10, SLC2A9, SLC34A2, SLC6A1, SLC6A11, SLC6A6]
GO:0046887	positive regulation of hormone secretion	GO_BiologicalProcess-EBI-UniProt-GOA_27.02.2019_00h00	0.0207273	0.0200893	[CAPN10, DRD2, FGA, FGB, GCK, GIP, GPR68, NMU, SPP1]
GO:1903792	negative regulation of anion transport	GO_BiologicalProcess-EBI-UniProt-GOA_27.02.2019_00h00	0.0207773	0.00892857	[GABRE, GRM7, PLA2R1, SFRP4]
GO:0030214	hyaluronan catabolic process	GO_BiologicalProcess-EBI-UniProt-GOA_27.02.2019_00h00	0.0208299	0.00669643	[CEMIP, LYVE1, STAB2]
GO:0031462	Cul2-RING ubiquitin ligase complex	GO_CellularComponent-EBI-UniProt-GOA_27.02.2019_00h00	0.0208299	0.00669643	[DMBT1, ELOB, ZSWIM6]
GO:0042033	chemokine biosynthetic process	GO_BiologicalProcess-EBI-UniProt-GOA_27.02.2019_00h00	0.0208299	0.00669643	[ATP6V0A4, HMOX1, SGCG]
GO:0050755	chemokine metabolic process	GO_BiologicalProcess-EBI-UniProt-GOA_27.02.2019_00h00	0.0208299	0.00669643	[ATP6V0A4, HMOX1, SGCG]
GO:0097623	potassium ion export across plasma membrane	GO_BiologicalProcess-EBI-UniProt-GOA_27.02.2019_00h00	0.0208299	0.00669643	[ERG, KCNE4, KCNIP2]
GO:0015291	secondary active transmembrane transporter activity	GO_BiologicalProcess-EBI-UniProt-GOA_27.02.2019_00h00	0.0208321	0.03125	[CDKN1A, PHGDH, SLC15A5, SLC16A14, SLC16A8, SLC24A2, SLC2A10, SLC2A9, SLC34A2, SLC35E4, SLC6A1, SLC6A11, SLC6A6, SLCO2B1]
GO:0030510	regulation of BMP signaling pathway	GO_BiologicalProcess-EBI-UniProt-GOA_27.02.2019_00h00	0.0208868	0.015625	[CAPN5, CRB2, LRP2, SFRP4, SMAD2, SOST, TFAP2B]
GO:0086003	cardiac muscle cell contraction	GO_BiologicalProcess-EBI-UniProt-GOA_27.02.2019_00h00	0.021004	0.0133929	[CACNA1C, CACNA1D, ERG, KCNE4, KCNJ5, SGCD]
GO:0060078	regulation of postsynaptic membrane potential	GO_BiologicalProcess-EBI-UniProt-GOA_27.02.2019_00h00	0.0212212	0.0200893	[ATP6V0A4, CHRNA4, CHRNA9, DRD2, GABRE, GLRA2, GRM7, RIMS1, SGCG]
GO:1901031	regulation of response to reactive oxygen species	GO_BiologicalProcess-EBI-UniProt-GOA_27.02.2019_00h00	0.0215908	0.0111607	[CD36, ELK4, FOXO3, GPR37, PAWR]
GO:0010810	regulation of cell-substrate adhesion	GO_BiologicalProcess-EBI-UniProt-GOA_27.02.2019_00h00	0.0216546	0.0290179	[ANGPT2, CD36, COL8A1, FGA, FGB, FN1, MACF1, MME, NINJ1, PHLDB2, POSTN, SMOC2, VTN]
GO:0032722	positive regulation of chemokine production	GO_BiologicalProcess-EBI-UniProt-GOA_27.02.2019_00h00	0.0219481	0.0133929	[ATP6V0A4, HMOX1, IL1RL1, LCP1, POSTN, SGCG]
GO:0008344	adult locomotory behavior	GO_BiologicalProcess-EBI-UniProt-GOA_27.02.2019_00h00	0.0225019	0.015625	[ATP6V0A4, DRD2, GIP, ID2, NPPC, SGCG, TET2]
GO:0098889	intrinsic component of presynaptic membrane	GO_CellularComponent-EBI-UniProt-GOA_27.02.2019_00h00	0.0225019	0.015625	[CACNA1D, CHRNA4, DRD2, NTNG2, OPRK1, SLC6A1, SLC6A11]
KEGG:04915	Estrogen signaling pathway	KEGG_27.02.2019	0.0225572	0.0178571	[ADCY2, CREB3L1, ESR1, FKBP5, KCNJ5, MMP2, MMP9, SHC2]
GO:0001654	eye development	GO_BiologicalProcess-EBI-UniProt-GOA_27.02.2019_00h00	0.022589	0.0401786	[ANGPTL1, BFSP1, BHLHE23, CACNA1C, COL4A1, COL5A2, COL8A1, F9, FBN2, MYO7A, NHS, NINJ1, PDGFRA, PROX1, PTCH1, RP1L1, TBX2, TFAP2B]
GO:1900271	regulation of long-term synaptic potentiation	GO_BiologicalProcess-EBI-UniProt-GOA_27.02.2019_00h00	0.0226964	0.0111607	[ATP6V0A4, DRD2, MME, SCGN, SGCG]
GO:0042698	ovulation cycle	GO_BiologicalProcess-EBI-UniProt-GOA_27.02.2019_00h00	0.0228557	0.0133929	[ESR1, FOXO3, NCOR2, OPRK1, PDGFRA, SLIT1]
GO:0043046	DNA methylation involved in gamete generation	GO_BiologicalProcess-EBI-UniProt-GOA_27.02.2019_00h00	0.0229021	0.00669643	[DDX4, FKBP6, MAEL]
GO:0071404	cellular response to low-density lipoprotein particle stimulus	GO_BiologicalProcess-EBI-UniProt-GOA_27.02.2019_00h00	0.0229021	0.00669643	[ABCA1, CD36, LCP1]
GO:0001837	epithelial to mesenchymal transition	GO_BiologicalProcess-EBI-UniProt-GOA_27.02.2019_00h00	0.0230573	0.0200893	[CDKN3, CRB2, EFNA1, FGF8, LOXL3, PHLDB2, RGCC, SMAD2, USF3]
GO:0045995	regulation of embryonic development	GO_BiologicalProcess-EBI-UniProt-GOA_27.02.2019_00h00	0.0230573	0.0200893	[AREG, CDKN1A, COL5A2, CRB2, IGF1, PHLDB2, TBX2, TENM4, TET2]
GO:1904062	regulation of cation transmembrane transport	GO_BiologicalProcess-EBI-UniProt-GOA_27.02.2019_00h00	0.023499	0.0401786	[AHNAK, ANPEP, ATP6V0A4, CACNA1C, CACNA1D, CEMIP, CTSS, DPP10, DRD2, DYSF, ERG, F2R, KCNE4, KCNIP2, MMP9, OPRK1, PAWR, SGCG]
GO:0030879	mammary gland development	GO_BiologicalProcess-EBI-UniProt-GOA_27.02.2019_00h00	0.0235141	0.0223214	[ACOD1, AREG, ATP2C2, ESR1, ID2, MME, NCOR2, PTCH1, TBX2, XDH]
GO:0007263	nitric oxide mediated signal transduction	GO_BiologicalProcess-EBI-UniProt-GOA_27.02.2019_00h00	0.023532	0.00892857	[CD36, GUCY1A2, NOS2, RASD1]
GO:0030262	apoptotic nuclear changes	GO_BiologicalProcess-EBI-UniProt-GOA_27.02.2019_00h00	0.023532	0.00892857	[ACOD1, DNASE2B, ERN2, TOP2A]
GO:0032228	regulation of synaptic transmission, GABAergic	GO_BiologicalProcess-EBI-UniProt-GOA_27.02.2019_00h00	0.023532	0.00892857	[CA7, DRD2, SLC6A1, USP46]
GO:1902003	regulation of amyloid-beta formation	GO_BiologicalProcess-EBI-UniProt-GOA_27.02.2019_00h00	0.023532	0.00892857	[ATP6V0A4, EFNA1, IGF1, SGCG]
GO:2001025	positive regulation of response to drug	GO_BiologicalProcess-EBI-UniProt-GOA_27.02.2019_00h00	0.023532	0.00892857	[DRD2, FOXO3, OPRK1, PAWR]
KEGG:05219	Bladder cancer	KEGG_27.02.2019	0.023532	0.00892857	[CDKN1A, FGFR3, MMP2, MMP9]
GO:0031256	leading edge membrane	GO_CellularComponent-EBI-UniProt-GOA_27.02.2019_00h00	0.0235592	0.0267857	[ANTXR1, ARHGAP45, DOCK8, FAP, GABRE, ITGA8, LCP1, MACF1, PIEZO1, PSD, SNTG1, USH2A]
GO:0003014	renal system process	GO_BiologicalProcess-EBI-UniProt-GOA_27.02.2019_00h00	0.0235877	0.0200893	[ADCY2, ADGRF5, DRD2, ELK4, F2R, JCHAIN, KCNMA1, SGK1, TFAP2B]
GO:0003179	heart valve morphogenesis	GO_BiologicalProcess-EBI-UniProt-GOA_27.02.2019_00h00	0.0236438	0.0111607	[ADAMTS9, EFNA1, ELN, NFATC1, SLIT1]
GO:1904035	regulation of epithelial cell apoptotic process	GO_BiologicalProcess-EBI-UniProt-GOA_27.02.2019_00h00	0.0238123	0.015625	[CAPN10, FGA, FGB, FOXO3, HMOX1, RGCC, SFRP4]
GO:0046660	female sex differentiation	GO_BiologicalProcess-EBI-UniProt-GOA_27.02.2019_00h00	0.0245683	0.0178571	[DMC1, ESR1, FOXO3, IGF1, LRP2, MSH4, PDGFRA, SLIT1]
GO:0099106	ion channel regulator activity	GO_BiologicalProcess-EBI-UniProt-GOA_27.02.2019_00h00	0.0245683	0.0178571	[ABCC9, DPP10, GRM7, HPCAL4, KCNE4, KCNIP2, KCNS3, SGK1]
KEGG:04540	Gap junction	KEGG_27.02.2019	0.0246709	0.0133929	[ADCY2, DRD2, GUCY1A2, HTR2C, PDGFD, PDGFRA]
GO:0043177	organic acid binding	GO_MolecularFunction-EBI-UniProt-GOA_27.02.2019_00h00	0.0248043	0.0290179	[ACOD1, ANGPTL1, CACNA1C, CEMIP, ELK4, GLRA2, GRM7, LYVE1, NOS2, PODXL, ST8SIA2, STAB1, STAB2]
GO:0004016	adenylate cyclase activity	GO_MolecularFunction-EBI-UniProt-GOA_27.02.2019_00h00	0.0248387	0.00892857	[ADCY2, CACNA1C, CACNA1D, P2RY13]
GO:0009190	cyclic nucleotide biosynthetic process	GO_BiologicalProcess-EBI-UniProt-GOA_27.02.2019_00h00	0.0248387	0.00892857	[ADCY2, GUCY1A2, NOS2, NPPC]
GO:0048846	axon extension involved in axon guidance	GO_BiologicalProcess-EBI-UniProt-GOA_27.02.2019_00h00	0.0248387	0.00892857	[SEMA3C, SEMA3F, SEMA5B, SLIT1]
GO:0052652	cyclic purine nucleotide metabolic process	GO_BiologicalProcess-EBI-UniProt-GOA_27.02.2019_00h00	0.0248387	0.00892857	[ADCY2, GUCY1A2, NOS2, NPPC]
GO:0060384	innervation	GO_BiologicalProcess-EBI-UniProt-GOA_27.02.2019_00h00	0.0248387	0.00892857	[F9, LRIG1, PTCH1, VCAM1]
GO:1902284	neuron projection extension involved in neuron projection guidance	GO_BiologicalProcess-EBI-UniProt-GOA_27.02.2019_00h00	0.0248387	0.00892857	[SEMA3C, SEMA3F, SEMA5B, SLIT1]
GO:0003206	cardiac chamber morphogenesis	GO_BiologicalProcess-EBI-UniProt-GOA_27.02.2019_00h00	0.0248656	0.0200893	[COL11A1, FGF8, ID2, LRP2, MYL9, PROX1, SEMA3C, SLIT1, TBX2]
GO:0030315	T-tubule	GO_CellularComponent-EBI-UniProt-GOA_27.02.2019_00h00	0.0248674	0.0111607	[AHNAK, CACNA1C, CACNA1D, DYSF, KCNJ5]
GO:0007158	neuron cell-cell adhesion	GO_BiologicalProcess-EBI-UniProt-GOA_27.02.2019_00h00	0.0249105	0.00669643	[ASTN1, F9, PTCH1]
GO:0010875	positive regulation of cholesterol efflux	GO_BiologicalProcess-EBI-UniProt-GOA_27.02.2019_00h00	0.0249105	0.00669643	[ABCA1, PLTP, PTCH1]
GO:0030546	receptor activator activity	GO_BiologicalProcess-EBI-UniProt-GOA_27.02.2019_00h00	0.0249105	0.00669643	[ANGPTL1, ATP6V0A4, SGCG]
GO:0071711	basement membrane organization	GO_BiologicalProcess-EBI-UniProt-GOA_27.02.2019_00h00	0.0249105	0.00669643	[COL4A1, CTSS, PHLDB2]
GO:0072189	ureter development	GO_BiologicalProcess-EBI-UniProt-GOA_27.02.2019_00h00	0.0249105	0.00669643	[F9, NFIA, PTCH1]
GO:0002062	chondrocyte differentiation	GO_BiologicalProcess-EBI-UniProt-GOA_27.02.2019_00h00	0.0250899	0.0178571	[COL11A1, COL12A1, COL6A1, COL6A2, COL6A3, FGFR3, NPPC, POSTN]
GO:0014015	positive regulation of gliogenesis	GO_BiologicalProcess-EBI-UniProt-GOA_27.02.2019_00h00	0.0253797	0.0133929	[ATP6V0A4, ID2, LRP2, P2RY12, SGCG, TENM4]
GO:0001508	action potential	GO_BiologicalProcess-EBI-UniProt-GOA_27.02.2019_00h00	0.0254232	0.0200893	[CACNA1C, CACNA1D, CACNA1H, CD36, CHRNA4, ERG, KCNE4, KCNIP2, KCNJ5]
GO:0044306	neuron projection terminus	GO_CellularComponent-EBI-UniProt-GOA_27.02.2019_00h00	0.0254232	0.0200893	[ACOD1, CCK, DRD2, GRM7, MME, NMU, OPRK1, PRSS12, USH2A]
GO:0099565	chemical synaptic transmission, postsynaptic	GO_BiologicalProcess-EBI-UniProt-GOA_27.02.2019_00h00	0.0254232	0.0200893	[ATP6V0A4, CHRNA4, CHRNA9, DRD2, GABRE, GLRA2, GRM7, RIMS1, SGCG]
GO:0048661	positive regulation of smooth muscle cell proliferation	GO_BiologicalProcess-EBI-UniProt-GOA_27.02.2019_00h00	0.0254289	0.015625	[HMOX1, ID2, IGF1, MMP2, MMP9, PDGFD, PTAFR]
GO:0060291	long-term synaptic potentiation	GO_BiologicalProcess-EBI-UniProt-GOA_27.02.2019_00h00	0.0254289	0.015625	[ATP6V0A4, DRD2, GIP, MME, SCGN, SGCG, SLC24A2]
GO:0098862	cluster of actin-based cell projections	GO_CellularComponent-EBI-UniProt-GOA_27.02.2019_00h00	0.0257293	0.0223214	[ANGPTL2, ATP6V0A4, CD36, LRP2, MME, MYO7A, PLEC, SLC34A2, TET2, USH2A]
GO:0010632	regulation of epithelial cell migration	GO_BiologicalProcess-EBI-UniProt-GOA_27.02.2019_00h00	0.0257618	0.0290179	[ADAMTS9, ADGRA2, ANGPT2, ANGPTL1, EFNA1, FGF16, HMOX1, MACF1, MMP9, PROX1, RGCC, SMOC2, SPARC]
KEGG:04927	Cortisol synthesis and secretion	KEGG_27.02.2019	0.0257943	0.0111607	[ADCY2, CACNA1C, CACNA1D, CACNA1H, CREB3L1]
GO:0001763	morphogenesis of a branching structure	GO_BiologicalProcess-EBI-UniProt-GOA_27.02.2019_00h00	0.0260418	0.0267857	[AREG, COL4A1, DRD2, ESR1, FGF8, GREB1L, MME, PROX1, PTCH1, SEMA3C, TCF21, TNC]
GO:2000241	regulation of reproductive process	GO_BiologicalProcess-EBI-UniProt-GOA_27.02.2019_00h00	0.0262216	0.0223214	[AREG, CACNA1H, ESR1, IGF1, MPEG1, NOS2, NPPC, PTAFR, ZP2, ZP4]
GO:0040014	regulation of multicellular organism growth	GO_BiologicalProcess-EBI-UniProt-GOA_27.02.2019_00h00	0.0262328	0.0133929	[ATP6V0A4, DRD2, IGF1, NPPC, PTCH1, SGCG]
GO:0048786	presynaptic active zone	GO_CellularComponent-EBI-UniProt-GOA_27.02.2019_00h00	0.0262328	0.0133929	[ATP6V0A4, CACNA1D, GRM7, NTNG2, RIMS1, SGCG]
GO:0007188	adenylate cyclase-modulating G protein-coupled receptor signaling pathway	GO_BiologicalProcess-EBI-UniProt-GOA_27.02.2019_00h00	0.0262359	0.0267857	[ABCA1, ADCY2, ADGRD1, ADGRL4, CACNA1D, DRD2, ELK4, GPR37, GPR65, GRM7, OPRK1, P2RY12]
GO:0040036	regulation of fibroblast growth factor receptor signaling pathway	GO_BiologicalProcess-EBI-UniProt-GOA_27.02.2019_00h00	0.0262414	0.00892857	[CREB3L1, POSTN, SMOC2, SPRY3]
GO:0086005	ventricular cardiac muscle cell action potential	GO_BiologicalProcess-EBI-UniProt-GOA_27.02.2019_00h00	0.0262414	0.00892857	[CACNA1C, ERG, KCNE4, KCNJ5]
GO:1905314	semi-lunar valve development	GO_BiologicalProcess-EBI-UniProt-GOA_27.02.2019_00h00	0.0262414	0.00892857	[EFNA1, ELN, NFATC1, SLIT1]
GO:0042471	ear morphogenesis	GO_BiologicalProcess-EBI-UniProt-GOA_27.02.2019_00h00	0.02629	0.0178571	[CHRNA9, COL11A1, CTHRC1, FGF8, ITGA8, LRIG1, MYO7A, PROX1]
GO:0048706	embryonic skeletal system development	GO_BiologicalProcess-EBI-UniProt-GOA_27.02.2019_00h00	0.02629	0.0178571	[COL11A1, DSCAML1, FLVCR1, HOXB3, HOXC9, PDGFRA, POSTN, SMAD2]
GO:0005178	integrin binding	GO_MolecularFunction-EBI-UniProt-GOA_27.02.2019_00h00	0.0264979	0.0200893	[COL3A1, DST, FAP, FN1, IGF1, LCP1, SPP1, VCAM1, VTN]
GO:0007565	female pregnancy	GO_BiologicalProcess-EBI-UniProt-GOA_27.02.2019_00h00	0.0265074	0.0267857	[ACOD1, ANGPT2, ANGPTL1, AREG, CDKN3, ESR1, GIP, MME, MMP2, MMP9, SPP1, THBD]
GO:0060443	mammary gland morphogenesis	GO_BiologicalProcess-EBI-UniProt-GOA_27.02.2019_00h00	0.0267394	0.0111607	[AREG, ESR1, MME, PTCH1, TBX2]
GO:0086002	cardiac muscle cell action potential involved in contraction	GO_BiologicalProcess-EBI-UniProt-GOA_27.02.2019_00h00	0.0267394	0.0111607	[CACNA1C, CACNA1D, ERG, KCNE4, KCNJ5]
GO:0008090	retrograde axonal transport	GO_BiologicalProcess-EBI-UniProt-GOA_27.02.2019_00h00	0.0267683	0.00669643	[DST, MGARP, TET2]
GO:0030228	lipoprotein particle receptor activity	GO_BiologicalProcess-EBI-UniProt-GOA_27.02.2019_00h00	0.0267683	0.00669643	[CD36, STAB1, STAB2]
GO:1902993	positive regulation of amyloid precursor protein catabolic process	GO_BiologicalProcess-EBI-UniProt-GOA_27.02.2019_00h00	0.0267683	0.00669643	[ATP6V0A4, EFNA1, SGCG]
GO:0051952	regulation of amine transport	GO_BiologicalProcess-EBI-UniProt-GOA_27.02.2019_00h00	0.0267743	0.015625	[CCK, CHRNA4, DRD2, GRM7, OPRK1, P2RY12, SLC6A1]
GO:0060079	excitatory postsynaptic potential	GO_BiologicalProcess-EBI-UniProt-GOA_27.02.2019_00h00	0.0267743	0.015625	[ATP6V0A4, CHRNA4, CHRNA9, DRD2, GLRA2, RIMS1, SGCG]
GO:0086001	cardiac muscle cell action potential	GO_BiologicalProcess-EBI-UniProt-GOA_27.02.2019_00h00	0.0270353	0.0133929	[CACNA1C, CACNA1D, ERG, KCNE4, KCNIP2, KCNJ5]
GO:1904031	positive regulation of cyclin-dependent protein kinase activity	GO_BiologicalProcess-EBI-UniProt-GOA_27.02.2019_00h00	0.027609	0.00892857	[CDKN1A, CKS2, PROX1, RGCC]
GO:0030073	insulin secretion	GO_BiologicalProcess-EBI-UniProt-GOA_27.02.2019_00h00	0.0280477	0.0267857	[CACNA1C, CACNA1D, CAPN10, DRD2, GCK, GIP, GPR68, KCNS3, NOS2, REST, SMAD2, TFAP2B]
GO:0001541	ovarian follicle development	GO_BiologicalProcess-EBI-UniProt-GOA_27.02.2019_00h00	0.0281089	0.0111607	[DMC1, ESR1, FOXO3, IGF1, MSH4]
GO:0008542	visual learning	GO_BiologicalProcess-EBI-UniProt-GOA_27.02.2019_00h00	0.0281089	0.0111607	[ATP6V0A4, CCK, DRD2, SGCG, TAFA2]
GO:1903727	positive regulation of phospholipid metabolic process	GO_BiologicalProcess-EBI-UniProt-GOA_27.02.2019_00h00	0.0281089	0.0111607	[ADGRF5, FGFR3, HTR2C, P2RY12, PDGFRA]
GO:0014013	regulation of gliogenesis	GO_BiologicalProcess-EBI-UniProt-GOA_27.02.2019_00h00	0.0286402	0.0178571	[ATP6V0A4, CDKN1A, ID2, LRP2, P2RY12, PTPRZ1, SGCG, TENM4]
GO:0008585	female gonad development	GO_BiologicalProcess-EBI-UniProt-GOA_27.02.2019_00h00	0.0286447	0.015625	[DMC1, ESR1, FOXO3, IGF1, MSH4, PDGFRA, SLIT1]
GO:0032755	positive regulation of interleukin-6 production	GO_BiologicalProcess-EBI-UniProt-GOA_27.02.2019_00h00	0.0286447	0.015625	[ATP6V0A4, CARD9, CD36, F2R, LCP1, PTAFR, SGCG]
GO:0045211	postsynaptic membrane	GO_CellularComponent-EBI-UniProt-GOA_27.02.2019_00h00	0.028887	0.0379464	[ALPL, ANPEP, CACNA1C, CHRNA4, CHRNA9, DRD2, F2R, GABRE, GABRR3, GLRA2, GRM7, IQSEC3, KCNMA1, OPRK1, SLC6A1, SLC6A11, SLC6A6]
GO:0043425	bHLH transcription factor binding	GO_MolecularFunction-EBI-UniProt-GOA_27.02.2019_00h00	0.0292141	0.00892857	[LMO2, PAG1, POSTN, TCF21]
GO:0097720	calcineurin-mediated signaling	GO_BiologicalProcess-EBI-UniProt-GOA_27.02.2019_00h00	0.0292336	0.0111607	[IGF1, IGF2BP2, NFAT5, NFATC1, NR5A2]
GO:0008329	signaling pattern recognition receptor activity	GO_BiologicalProcess-EBI-UniProt-GOA_27.02.2019_00h00	0.0292797	0.00669643	[CD36, DMBT1, PTAFR]
GO:0030215	semaphorin receptor binding	GO_MolecularFunction-EBI-UniProt-GOA_27.02.2019_00h00	0.0292797	0.00669643	[SEMA3C, SEMA3F, SEMA5B]
GO:0030506	ankyrin binding	GO_MolecularFunction-EBI-UniProt-GOA_27.02.2019_00h00	0.0292797	0.00669643	[CACNA1D, FLNC, PLEC]
GO:0090723	growth cone part	GO_CellularComponent-EBI-UniProt-GOA_27.02.2019_00h00	0.0292797	0.00669643	[ATP6V0A4, SGCG, TET2]
GO:0043679	axon terminus	GO_CellularComponent-EBI-UniProt-GOA_27.02.2019_00h00	0.029287	0.0178571	[ACOD1, CCK, DRD2, GRM7, NMU, OPRK1, PRSS12, USH2A]
KEGG:04072	Phospholipase D signaling pathway	KEGG_27.02.2019	0.029287	0.0178571	[ADCY2, F2R, GRM7, LPAR6, PDGFD, PDGFRA, PLD1, SHC2]
GO:0006493	protein O-linked glycosylation	GO_BiologicalProcess-EBI-UniProt-GOA_27.02.2019_00h00	0.0292907	0.015625	[GALNT15, GALNT5, GCNT4, GXYLT2, TET1, TET2, TMTC1]
KEGG:04912	GnRH signaling pathway	KEGG_27.02.2019	0.0293064	0.0133929	[ADCY2, CACNA1C, CACNA1D, MAP3K4, MMP2, PLD1]
GO:0050796	regulation of insulin secretion	GO_BiologicalProcess-EBI-UniProt-GOA_27.02.2019_00h00	0.0294855	0.0245536	[CACNA1C, CACNA1D, CAPN10, DRD2, GCK, GIP, GPR68, KCNS3, NOS2, REST, TFAP2B]
GO:0090398	cellular senescence	GO_BiologicalProcess-EBI-UniProt-GOA_27.02.2019_00h00	0.0302291	0.0133929	[CDKN1A, ID2, PAWR, PLA2R1, RBL1, TBX2]
GO:0050806	positive regulation of synaptic transmission	GO_BiologicalProcess-EBI-UniProt-GOA_27.02.2019_00h00	0.030295	0.0245536	[ATP6V0A4, CA7, CACNA1D, DRD2, GIP, MME, NMU, RIMS1, SCGN, SGCG, SLC24A2]
GO:0045132	meiotic chromosome segregation	GO_BiologicalProcess-EBI-UniProt-GOA_27.02.2019_00h00	0.0303018	0.015625	[ANGPTL2, DMC1, MAEL, MEI4, MPEG1, MSH4, TOP2A]
GO:0031638	zymogen activation	GO_BiologicalProcess-EBI-UniProt-GOA_27.02.2019_00h00	0.0304515	0.0111607	[C1R, F9, FGA, FGB, PRSS12]
GO:0016247	channel regulator activity	GO_BiologicalProcess-EBI-UniProt-GOA_27.02.2019_00h00	0.0306172	0.0200893	[ABCC9, DPP10, ELK4, GRM7, HPCAL4, KCNE4, KCNIP2, KCNS3, SGK1]
GO:0048592	eye morphogenesis	GO_BiologicalProcess-EBI-UniProt-GOA_27.02.2019_00h00	0.0306172	0.0200893	[ANGPTL1, BHLHE23, COL5A2, COL8A1, FBN2, MYO7A, PROX1, TBX2, TFAP2B]
GO:0030194	positive regulation of blood coagulation	GO_BiologicalProcess-EBI-UniProt-GOA_27.02.2019_00h00	0.0307141	0.00892857	[CD36, EPHB6, F2R, THBD]
GO:0031258	lamellipodium membrane	GO_CellularComponent-EBI-UniProt-GOA_27.02.2019_00h00	0.0307141	0.00892857	[ANTXR1, DOCK8, FAP, PIEZO1]
GO:0050919	negative chemotaxis	GO_BiologicalProcess-EBI-UniProt-GOA_27.02.2019_00h00	0.0307141	0.00892857	[SEMA3C, SEMA3F, SEMA5B, SLIT1]
GO:1900048	positive regulation of hemostasis	GO_BiologicalProcess-EBI-UniProt-GOA_27.02.2019_00h00	0.0307141	0.00892857	[CD36, EPHB6, F2R, THBD]
GO:0045165	cell fate commitment	GO_BiologicalProcess-EBI-UniProt-GOA_27.02.2019_00h00	0.0307816	0.03125	[ANGPTL1, AREG, CHD5, DSCAML1, FGF8, ID2, LOXL3, MYL9, POSTN, PROX1, PTCH1, SMAD2, TBX2, TENM4]
GO:0007588	excretion	GO_BiologicalProcess-EBI-UniProt-GOA_27.02.2019_00h00	0.0311673	0.0133929	[ATP6V0A4, DRD2, ELK4, HMOX1, KCNMA1, NFAT5]
GO:0060047	heart contraction	GO_BiologicalProcess-EBI-UniProt-GOA_27.02.2019_00h00	0.0312009	0.0334821	[ABCC9, CACNA1C, CACNA1D, CACNA1H, DRD2, ERG, KCNE4, KCNIP2, KCNJ5, MYL9, NMU, NPPC, SGCD, SGCG, TBX2]
GO:0010878	cholesterol storage	GO_BiologicalProcess-EBI-UniProt-GOA_27.02.2019_00h00	0.0314304	0.00669643	[ABCA1, CD36, LCP1]
GO:0038187	pattern recognition receptor activity	GO_MolecularFunction-EBI-UniProt-GOA_27.02.2019_00h00	0.0314304	0.00669643	[CD36, DMBT1, PTAFR]
GO:0060602	branch elongation of an epithelium	GO_BiologicalProcess-EBI-UniProt-GOA_27.02.2019_00h00	0.0314304	0.00669643	[AREG, ESR1, TNC]
GO:0060850	regulation of transcription involved in cell fate commitment	GO_BiologicalProcess-EBI-UniProt-GOA_27.02.2019_00h00	0.0314304	0.00669643	[ANGPTL1, CHD5, PROX1]
GO:0007569	cell aging	GO_BiologicalProcess-EBI-UniProt-GOA_27.02.2019_00h00	0.0316471	0.0178571	[ANTXR1, CDKN1A, ID2, MME, PAWR, PLA2R1, RBL1, TBX2]
KEGG:04360	Axon guidance	KEGG_27.02.2019	0.0321237	0.0200893	[EFNA1, EPHB6, MYL9, NTNG2, PTCH1, SEMA3C, SEMA3F, SEMA5B, SLIT1]
KEGG:05146	Amoebiasis	KEGG_27.02.2019	0.0322694	0.0133929	[C8A, COL1A2, COL3A1, COL4A1, FN1, NOS2]
GO:0010470	regulation of gastrulation	GO_BiologicalProcess-EBI-UniProt-GOA_27.02.2019_00h00	0.0323927	0.00892857	[COL5A2, CRB2, PHLDB2, TENM4]
GO:0055023	positive regulation of cardiac muscle tissue growth	GO_BiologicalProcess-EBI-UniProt-GOA_27.02.2019_00h00	0.0323927	0.00892857	[CDKN1A, GLI1, IGF1, TBX2]
KEGG:04014	Ras signaling pathway	KEGG_27.02.2019	0.0324405	0.0245536	[ANGPT2, EFNA1, FGF16, FGF5, FGF8, FGFR3, IGF1, PDGFD, PDGFRA, PLD1, SHC2]
GO:0008081	phosphoric diester hydrolase activity	GO_MolecularFunction-EBI-UniProt-GOA_27.02.2019_00h00	0.0328561	0.0200893	[ENPP6, ESR1, GDPD2, HMOX1, NPPC, P2RY12, PDGFRA, PLD1, PTAFR]
GO:0071774	response to fibroblast growth factor	GO_BiologicalProcess-EBI-UniProt-GOA_27.02.2019_00h00	0.0328561	0.0200893	[CREB3L1, FGF16, FGF5, FGF8, FGFR3, POSTN, SMOC2, SPRY3, TNC]
GO:0048145	regulation of fibroblast proliferation	GO_BiologicalProcess-EBI-UniProt-GOA_27.02.2019_00h00	0.0330019	0.015625	[CDKN1A, ESR1, FN1, IGF1, PAWR, PDGFD, PDGFRA]
GO:1901655	cellular response to ketone	GO_BiologicalProcess-EBI-UniProt-GOA_27.02.2019_00h00	0.0330019	0.015625	[ACOD1, ADCY2, AREG, FOXO3, SPP1, TNC, XRN1]
GO:0061138	morphogenesis of a branching epithelium	GO_BiologicalProcess-EBI-UniProt-GOA_27.02.2019_00h00	0.0331629	0.0245536	[AREG, COL4A1, ESR1, FGF8, GREB1L, MME, PROX1, PTCH1, SEMA3C, TCF21, TNC]
GO:0010811	positive regulation of cell-substrate adhesion	GO_BiologicalProcess-EBI-UniProt-GOA_27.02.2019_00h00	0.0331812	0.0178571	[CD36, COL8A1, FGA, FGB, FN1, NINJ1, SMOC2, VTN]
GO:0005938	cell cortex	GO_CellularComponent-EBI-UniProt-GOA_27.02.2019_00h00	0.0331914	0.0357143	[ACOD1, ANGPTL2, BFSP1, DST, FGA, FGB, FN1, FRMPD2, GRM7, GYS2, MISP, MYO7A, NOS2, PHLDB2, RIMS1, TET2]
GO:0048678	response to axon injury	GO_BiologicalProcess-EBI-UniProt-GOA_27.02.2019_00h00	0.0332405	0.0133929	[CDKN1A, DRD2, GIP, P2RY12, SPP1, TNC]
GO:0061180	mammary gland epithelium development	GO_BiologicalProcess-EBI-UniProt-GOA_27.02.2019_00h00	0.0332405	0.0133929	[AREG, ATP2C2, ESR1, ID2, MME, PTCH1]
GO:0006516	glycoprotein catabolic process	GO_BiologicalProcess-EBI-UniProt-GOA_27.02.2019_00h00	0.0338467	0.00669643	[ADAMTS9, EPHB6, FAP]
GO:0030169	low-density lipoprotein particle binding	GO_MolecularFunction-EBI-UniProt-GOA_27.02.2019_00h00	0.0338467	0.00669643	[CD36, STAB1, STAB2]
GO:0032098	regulation of appetite	GO_BiologicalProcess-EBI-UniProt-GOA_27.02.2019_00h00	0.0338467	0.00669643	[CCK, HTR2C, HTR4]
GO:0048711	positive regulation of astrocyte differentiation	GO_BiologicalProcess-EBI-UniProt-GOA_27.02.2019_00h00	0.0338467	0.00669643	[ATP6V0A4, ID2, SGCG]
GO:0051349	positive regulation of lyase activity	GO_BiologicalProcess-EBI-UniProt-GOA_27.02.2019_00h00	0.0338467	0.00669643	[CACNA1C, CACNA1D, NOS2]
GO:0046545	development of primary female sexual characteristics	GO_BiologicalProcess-EBI-UniProt-GOA_27.02.2019_00h00	0.0338545	0.015625	[DMC1, ESR1, FOXO3, IGF1, MSH4, PDGFRA, SLIT1]
GO:0003401	axis elongation	GO_BiologicalProcess-EBI-UniProt-GOA_27.02.2019_00h00	0.0339554	0.00892857	[AREG, CDKN3, ESR1, TNC]
GO:0072529	pyrimidine-containing compound catabolic process	GO_BiologicalProcess-EBI-UniProt-GOA_27.02.2019_00h00	0.0339554	0.00892857	[NEIL2, SOST, TET1, TET2]
GO:0150077	regulation of neuroinflammatory response	GO_BiologicalProcess-EBI-UniProt-GOA_27.02.2019_00h00	0.0339554	0.00892857	[ATP6V0A4, IGF1, MMP9, SGCG]
GO:0003170	heart valve development	GO_BiologicalProcess-EBI-UniProt-GOA_27.02.2019_00h00	0.0341736	0.0111607	[ADAMTS9, EFNA1, ELN, NFATC1, SLIT1]
GO:0007528	neuromuscular junction development	GO_BiologicalProcess-EBI-UniProt-GOA_27.02.2019_00h00	0.0341736	0.0111607	[ATP6V0A4, COL4A1, F2R, SGCG, TNC]
GO:0050435	amyloid-beta metabolic process	GO_BiologicalProcess-EBI-UniProt-GOA_27.02.2019_00h00	0.0341736	0.0111607	[ATP6V0A4, EFNA1, IGF1, MME, SGCG]
GO:0050920	regulation of chemotaxis	GO_BiologicalProcess-EBI-UniProt-GOA_27.02.2019_00h00	0.0341847	0.0267857	[ADGRA2, ANGPT2, DYSF, FGF16, P2RY12, PDGFD, PDGFRA, SEMA3C, SEMA3F, SEMA5B, SMOC2, ZSWIM6]
GO:0061448	connective tissue development	GO_BiologicalProcess-EBI-UniProt-GOA_27.02.2019_00h00	0.034553	0.03125	[ACTA2, CACNA1C, COL11A1, COL12A1, COL6A1, COL6A2, COL6A3, FGFR3, HOXB3, ID2, NPPC, PDGFD, POSTN, SLC39A13]
GO:0015837	amine transport	GO_BiologicalProcess-EBI-UniProt-GOA_27.02.2019_00h00	0.0347195	0.015625	[CCK, CHRNA4, DRD2, GRM7, OPRK1, P2RY12, SLC6A1]
GO:0050770	regulation of axonogenesis	GO_BiologicalProcess-EBI-UniProt-GOA_27.02.2019_00h00	0.0347239	0.0245536	[EFNA1, F9, FN1, MACF1, PTCH1, SEMA3C, SEMA3F, SEMA5B, SPP1, TET2, ZSWIM6]
GO:0072562	blood microparticle	GO_CellularComponent-EBI-UniProt-GOA_27.02.2019_00h00	0.0349584	0.0200893	[C1R, C1S, C8A, FGA, FGB, FN1, JCHAIN, TMPRSS13, VTN]
GO:0010517	regulation of phospholipase activity	GO_BiologicalProcess-EBI-UniProt-GOA_27.02.2019_00h00	0.0354624	0.0133929	[ESR1, FGFR3, P2RY12, PDGFRA, PLA2R1, PTAFR]
GO:0001662	behavioral fear response	GO_BiologicalProcess-EBI-UniProt-GOA_27.02.2019_00h00	0.0355461	0.00892857	[CCK, HTR2C, NPAS2, USP46]
GO:0031904	endosome lumen	GO_CellularComponent-EBI-UniProt-GOA_27.02.2019_00h00	0.0355461	0.00892857	[ATP6V0A4, CTSS, LRP2, SGCG]
GO:0050820	positive regulation of coagulation	GO_BiologicalProcess-EBI-UniProt-GOA_27.02.2019_00h00	0.0355461	0.00892857	[CD36, EPHB6, F2R, THBD]
GO:0051954	positive regulation of amine transport	GO_BiologicalProcess-EBI-UniProt-GOA_27.02.2019_00h00	0.0355461	0.00892857	[CCK, DRD2, OPRK1, SLC6A1]
GO:0086010	membrane depolarization during action potential	GO_BiologicalProcess-EBI-UniProt-GOA_27.02.2019_00h00	0.0355461	0.00892857	[CACNA1C, CACNA1D, CACNA1H, ERG]
GO:1902667	regulation of axon guidance	GO_BiologicalProcess-EBI-UniProt-GOA_27.02.2019_00h00	0.0355461	0.00892857	[SEMA3C, SEMA3F, SEMA5B, ZSWIM6]
GO:1901136	carbohydrate derivative catabolic process	GO_BiologicalProcess-EBI-UniProt-GOA_27.02.2019_00h00	0.0355584	0.0245536	[ADAMTS9, CEMIP, ELK4, EPHB6, FAP, FMOD, HSPG2, LYVE1, NEIL2, SOST, STAB2]
GO:0007632	visual behavior	GO_BiologicalProcess-EBI-UniProt-GOA_27.02.2019_00h00	0.0355639	0.0111607	[ATP6V0A4, CCK, DRD2, SGCG, TAFA2]
GO:0031646	positive regulation of neurological system process	GO_BiologicalProcess-EBI-UniProt-GOA_27.02.2019_00h00	0.0355639	0.0111607	[CCK, NMU, PTAFR, RIMS1, TENM4]
GO:1904705	regulation of vascular smooth muscle cell proliferation	GO_BiologicalProcess-EBI-UniProt-GOA_27.02.2019_00h00	0.0355639	0.0111607	[CDKN1A, HMOX1, IGF1, MMP2, MMP9]
GO:1990874	vascular smooth muscle cell proliferation	GO_BiologicalProcess-EBI-UniProt-GOA_27.02.2019_00h00	0.0355639	0.0111607	[CDKN1A, HMOX1, IGF1, MMP2, MMP9]
GO:0043542	endothelial cell migration	GO_BiologicalProcess-EBI-UniProt-GOA_27.02.2019_00h00	0.0355817	0.0267857	[ADAMTS9, ADGRA2, ANGPT2, ANGPTL1, EFNA1, FAP, FGF16, HMOX1, PROX1, RGCC, SMOC2, SPARC]
GO:0006206	pyrimidine nucleobase metabolic process	GO_BiologicalProcess-EBI-UniProt-GOA_27.02.2019_00h00	0.0361549	0.00669643	[ACOD1, CACNA1C, SOST]
GO:0010884	positive regulation of lipid storage	GO_BiologicalProcess-EBI-UniProt-GOA_27.02.2019_00h00	0.0361549	0.00669643	[CD36, IKBKE, LCP1]
GO:0010894	negative regulation of steroid biosynthetic process	GO_BiologicalProcess-EBI-UniProt-GOA_27.02.2019_00h00	0.0361549	0.00669643	[MALRD1, PROX1, REST]
GO:0016010	dystrophin-associated glycoprotein complex	GO_CellularComponent-EBI-UniProt-GOA_27.02.2019_00h00	0.0361549	0.00669643	[SGCD, SGCG, SNTG1]
GO:0031281	positive regulation of cyclase activity	GO_BiologicalProcess-EBI-UniProt-GOA_27.02.2019_00h00	0.0361549	0.00669643	[CACNA1C, CACNA1D, NOS2]
GO:1900745	positive regulation of p38MAPK cascade	GO_BiologicalProcess-EBI-UniProt-GOA_27.02.2019_00h00	0.0361549	0.00669643	[MAP3K4, OPRK1, XDH]
GO:1903900	regulation of viral life cycle	GO_BiologicalProcess-EBI-UniProt-GOA_27.02.2019_00h00	0.0365107	0.0200893	[CDKN3, FKBP6, LAMP3, NR5A2, PODXL, PROX1, TMPRSS2, TOP2A, TRIM59]
GO:0003151	outflow tract morphogenesis	GO_BiologicalProcess-EBI-UniProt-GOA_27.02.2019_00h00	0.0365615	0.0133929	[ANGPTL1, ELN, FGF8, LRP2, SEMA3C, TBX2]
GO:0098960	postsynaptic neurotransmitter receptor activity	GO_BiologicalProcess-EBI-UniProt-GOA_27.02.2019_00h00	0.0369004	0.0111607	[CHRNA4, CHRNA9, GABRE, GLRA2, GRM7]
KEGG:04918	Thyroid hormone synthesis	KEGG_27.02.2019	0.0369004	0.0111607	[ADCY2, CREB3L1, DUOX2, IYD, LRP2]
GO:0001937	negative regulation of endothelial cell proliferation	GO_BiologicalProcess-EBI-UniProt-GOA_27.02.2019_00h00	0.037487	0.00892857	[ANGPTL1, RGCC, SPARC, XDH]
GO:0002209	behavioral defense response	GO_BiologicalProcess-EBI-UniProt-GOA_27.02.2019_00h00	0.037487	0.00892857	[CCK, HTR2C, NPAS2, USP46]
GO:0060603	mammary gland duct morphogenesis	GO_BiologicalProcess-EBI-UniProt-GOA_27.02.2019_00h00	0.037487	0.00892857	[AREG, ESR1, MME, PTCH1]
GO:1903205	regulation of hydrogen peroxide-induced cell death	GO_BiologicalProcess-EBI-UniProt-GOA_27.02.2019_00h00	0.037487	0.00892857	[ELK4, FOXO3, GPR37, PAWR]
GO:1904037	positive regulation of epithelial cell apoptotic process	GO_BiologicalProcess-EBI-UniProt-GOA_27.02.2019_00h00	0.037487	0.00892857	[CAPN10, FOXO3, RGCC, SFRP4]
KEGG:04979	Cholesterol metabolism	KEGG_27.02.2019	0.037487	0.00892857	[ABCA1, CD36, LRP2, PLTP]
GO:0032611	interleukin-1 beta production	GO_BiologicalProcess-EBI-UniProt-GOA_27.02.2019_00h00	0.0377922	0.015625	[ABCA1, ATP6V0A4, CD36, F2R, IGF1, LCP1, SGCG]
GO:0042035	regulation of cytokine biosynthetic process	GO_BiologicalProcess-EBI-UniProt-GOA_27.02.2019_00h00	0.0377922	0.015625	[ATP6V0A4, CARD9, HMOX1, IGF2BP2, MAST4, PTAFR, SGCG]
GO:0099056	integral component of presynaptic membrane	GO_CellularComponent-EBI-UniProt-GOA_27.02.2019_00h00	0.0378412	0.0133929	[CACNA1D, CHRNA4, DRD2, OPRK1, SLC6A1, SLC6A11]
GO:1901379	regulation of potassium ion transmembrane transport	GO_BiologicalProcess-EBI-UniProt-GOA_27.02.2019_00h00	0.0378412	0.0133929	[CACNA1D, DPP10, ERG, KCNE4, KCNIP2, OPRK1]
GO:0016485	protein processing	GO_BiologicalProcess-EBI-UniProt-GOA_27.02.2019_00h00	0.0379901	0.0290179	[ADAMTS2, C1R, CPXM1, CTSS, F9, FGA, FGB, IGF2BP2, MME, PRSS12, PTCH1, RFX4, TMPRSS2]
GO:0061005	cell differentiation involved in kidney development	GO_BiologicalProcess-EBI-UniProt-GOA_27.02.2019_00h00	0.0384244	0.0111607	[ACTA2, MMP9, PODXL, PTCH1, TCF21]
GO:0061387	regulation of extent of cell growth	GO_BiologicalProcess-EBI-UniProt-GOA_27.02.2019_00h00	0.0388764	0.015625	[FN1, MACF1, SEMA3C, SEMA3F, SEMA5B, SPP1, TET2]
GO:0045499	chemorepellent activity	GO_BiologicalProcess-EBI-UniProt-GOA_27.02.2019_00h00	0.0389123	0.00669643	[SEMA3C, SEMA3F, SEMA5B]
GO:0060037	pharyngeal system development	GO_BiologicalProcess-EBI-UniProt-GOA_27.02.2019_00h00	0.0389123	0.00669643	[ADGRF5, FGF8, PTCH1]
GO:0070723	response to cholesterol	GO_BiologicalProcess-EBI-UniProt-GOA_27.02.2019_00h00	0.0389123	0.00669643	[ABCA1, PTCH1, SMAD2]
GO:0071850	mitotic cell cycle arrest	GO_BiologicalProcess-EBI-UniProt-GOA_27.02.2019_00h00	0.0389123	0.00669643	[CDKN1A, FAP, RGCC]
GO:0080154	regulation of fertilization	GO_BiologicalProcess-EBI-UniProt-GOA_27.02.2019_00h00	0.0389123	0.00669643	[CACNA1H, ZP2, ZP4]
GO:0090197	positive regulation of chemokine secretion	GO_BiologicalProcess-EBI-UniProt-GOA_27.02.2019_00h00	0.0389123	0.00669643	[IL1RL1, LCP1, POSTN]
GO:0001709	cell fate determination	GO_BiologicalProcess-EBI-UniProt-GOA_27.02.2019_00h00	0.0393894	0.00892857	[DSCAML1, PROX1, PTCH1, TBX2]
GO:0051339	regulation of lyase activity	GO_BiologicalProcess-EBI-UniProt-GOA_27.02.2019_00h00	0.0393894	0.00892857	[CACNA1C, CACNA1D, NOS2, P2RY13]
GO:0030168	platelet activation	GO_BiologicalProcess-EBI-UniProt-GOA_27.02.2019_00h00	0.0394149	0.0223214	[COL1A2, COL3A1, F2R, FGA, FGB, MYL9, P2RY12, PAWR, PDGFRA, THBD]
GO:0002687	positive regulation of leukocyte migration	GO_BiologicalProcess-EBI-UniProt-GOA_27.02.2019_00h00	0.039471	0.0178571	[ATP6V0A4, DOCK8, DYSF, IGF1, P2RY12, PDGFD, PTAFR, SGCG]
GO:0030016	myofibril	GO_CellularComponent-EBI-UniProt-GOA_27.02.2019_00h00	0.0402241	0.0290179	[ABCC9, ACOD1, AHNAK, CACNA1C, CACNA1D, DST, FLNC, LMOD1, MMP2, MYL9, NEB, NRAP, PLEC]
GO:0060415	muscle tissue morphogenesis	GO_BiologicalProcess-EBI-UniProt-GOA_27.02.2019_00h00	0.0403003	0.0133929	[COL11A1, COL3A1, LRP2, MYL9, MYLK, PROX1]
GO:0034205	amyloid-beta formation	GO_BiologicalProcess-EBI-UniProt-GOA_27.02.2019_00h00	0.0415058	0.00892857	[ATP6V0A4, EFNA1, IGF1, SGCG]
GO:0042596	fear response	GO_BiologicalProcess-EBI-UniProt-GOA_27.02.2019_00h00	0.0415058	0.00892857	[CCK, HTR2C, NPAS2, USP46]
GO:0043198	dendritic shaft	GO_CellularComponent-EBI-UniProt-GOA_27.02.2019_00h00	0.0415058	0.00892857	[ATP6V0A4, GRM7, KIRREL3, SGCG]
GO:0045907	positive regulation of vasoconstriction	GO_BiologicalProcess-EBI-UniProt-GOA_27.02.2019_00h00	0.0415058	0.00892857	[F2R, FGA, FGB, PTAFR]
GO:1990573	potassium ion import across plasma membrane	GO_BiologicalProcess-EBI-UniProt-GOA_27.02.2019_00h00	0.0415058	0.00892857	[ABCC9, CDKN1A, ERG, KCNJ5]
GO:0010874	regulation of cholesterol efflux	GO_BiologicalProcess-EBI-UniProt-GOA_27.02.2019_00h00	0.0416483	0.00669643	[ABCA1, PLTP, PTCH1]
GO:0048843	negative regulation of axon extension involved in axon guidance	GO_BiologicalProcess-EBI-UniProt-GOA_27.02.2019_00h00	0.0416483	0.00669643	[SEMA3C, SEMA3F, SEMA5B]
GO:0032370	positive regulation of lipid transport	GO_BiologicalProcess-EBI-UniProt-GOA_27.02.2019_00h00	0.0416514	0.0111607	[ABCA1, PLA2R1, PLTP, PTCH1, SPP1]
GO:0008589	regulation of smoothened signaling pathway	GO_BiologicalProcess-EBI-UniProt-GOA_27.02.2019_00h00	0.0417349	0.0133929	[GLI1, PAG1, POSTN, PTCH1, RFX4, SCUBE3]
GO:0033555	multicellular organismal response to stress	GO_BiologicalProcess-EBI-UniProt-GOA_27.02.2019_00h00	0.0417349	0.0133929	[CCK, F9, HTR2C, NPAS2, PTCH1, USP46]
GO:0032092	positive regulation of protein binding	GO_BiologicalProcess-EBI-UniProt-GOA_27.02.2019_00h00	0.0424083	0.015625	[ATP6V0A4, CTHRC1, EPHB6, IGF2BP2, MMP9, SGCG, VTN]
GO:0060191	regulation of lipase activity	GO_BiologicalProcess-EBI-UniProt-GOA_27.02.2019_00h00	0.0424083	0.015625	[ESR1, FGFR3, LCP1, P2RY12, PDGFRA, PLA2R1, PTAFR]
GO:0051146	striated muscle cell differentiation	GO_BiologicalProcess-EBI-UniProt-GOA_27.02.2019_00h00	0.0424777	0.0334821	[CACNA1H, CDKN1A, DYSF, FLNC, IGF1, LMOD1, MYH11, MYL9, MYLK, NEB, NRAP, PDGFRA, PROX1, SGCD, SMYD1]
KEGG:05161	Hepatitis B	KEGG_27.02.2019	0.0425364	0.0178571	[CDKN1A, CREB3L1, HSPG2, IKBKE, IRF7, MMP9, NFATC1, SMAD2]
GO:0015718	monocarboxylic acid transport	GO_BiologicalProcess-EBI-UniProt-GOA_27.02.2019_00h00	0.0426166	0.0223214	[CD36, DRD2, NOS2, PHGDH, PLA2R1, SLC16A14, SLC16A8, SLC6A1, SLC6A11, SLCO2B1]
GO:0009112	nucleobase metabolic process	GO_BiologicalProcess-EBI-UniProt-GOA_27.02.2019_00h00	0.0433998	0.00892857	[ACOD1, CACNA1C, SOST, XDH]
GO:0010863	positive regulation of phospholipase C activity	GO_BiologicalProcess-EBI-UniProt-GOA_27.02.2019_00h00	0.0433998	0.00892857	[ESR1, P2RY12, PDGFRA, PTAFR]
GO:0032965	regulation of collagen biosynthetic process	GO_BiologicalProcess-EBI-UniProt-GOA_27.02.2019_00h00	0.0433998	0.00892857	[CREB3L1, F2R, NPPC, RGCC]
GO:0035137	hindlimb morphogenesis	GO_BiologicalProcess-EBI-UniProt-GOA_27.02.2019_00h00	0.0433998	0.00892857	[AFF3, FGF8, PTCH1, TFAP2B]
GO:0098563	intrinsic component of synaptic vesicle membrane	GO_CellularComponent-EBI-UniProt-GOA_27.02.2019_00h00	0.0433998	0.00892857	[OPRK1, RAB3C, SYNPR, SYPL1]
GO:1902991	regulation of amyloid precursor protein catabolic process	GO_BiologicalProcess-EBI-UniProt-GOA_27.02.2019_00h00	0.0433998	0.00892857	[ATP6V0A4, EFNA1, IGF1, SGCG]
GO:0002027	regulation of heart rate	GO_BiologicalProcess-EBI-UniProt-GOA_27.02.2019_00h00	0.0434728	0.015625	[CACNA1C, CACNA1D, DRD2, ERG, KCNE4, KCNJ5, NMU]
GO:2001023	regulation of response to drug	GO_BiologicalProcess-EBI-UniProt-GOA_27.02.2019_00h00	0.0434728	0.015625	[CHRNA4, DRD2, ELK4, FOXO3, GPR37, OPRK1, PAWR]
GO:0070851	growth factor receptor binding	GO_MolecularFunction-EBI-UniProt-GOA_27.02.2019_00h00	0.0435273	0.0178571	[AREG, ATP6V0A4, FGF16, FGF5, FGF8, PDGFD, PDGFRA, SGCG]
GO:0008016	regulation of heart contraction	GO_BiologicalProcess-EBI-UniProt-GOA_27.02.2019_00h00	0.0435613	0.0290179	[ABCC9, CACNA1C, CACNA1D, CACNA1H, DRD2, ERG, KCNE4, KCNIP2, KCNJ5, MYL9, NMU, NPPC, TBX2]
GO:0042063	gliogenesis	GO_BiologicalProcess-EBI-UniProt-GOA_27.02.2019_00h00	0.0437628	0.0334821	[AREG, ATP6V0A4, CDKN1A, FGF5, HDAC10, ID2, LRP2, NPPC, P2RY12, PHGDH, PTPRZ1, SGCG, TENM4, TET2, VTN]
GO:0003015	heart process	GO_BiologicalProcess-EBI-UniProt-GOA_27.02.2019_00h00	0.044039	0.0334821	[ABCC9, CACNA1C, CACNA1D, CACNA1H, DRD2, ERG, KCNE4, KCNIP2, KCNJ5, MYL9, NMU, NPPC, SGCD, SGCG, TBX2]
GO:0042475	odontogenesis of dentin-containing tooth	GO_BiologicalProcess-EBI-UniProt-GOA_27.02.2019_00h00	0.0441363	0.0133929	[FAM20A, FGF8, NFIC, PDGFRA, POSTN, TNC]
GO:0045778	positive regulation of ossification	GO_BiologicalProcess-EBI-UniProt-GOA_27.02.2019_00h00	0.0441363	0.0133929	[CTHRC1, FBN2, GDPD2, IGF1, NPPC, POSTN]
GO:0001556	oocyte maturation	GO_BiologicalProcess-EBI-UniProt-GOA_27.02.2019_00h00	0.0442554	0.00669643	[DMC1, FOXO3, NPPC]
GO:0006182	cGMP biosynthetic process	GO_BiologicalProcess-EBI-UniProt-GOA_27.02.2019_00h00	0.0442554	0.00669643	[GUCY1A2, NOS2, NPPC]
GO:0033622	integrin activation	GO_BiologicalProcess-EBI-UniProt-GOA_27.02.2019_00h00	0.0442554	0.00669643	[FN1, P2RY12, PIEZO1]
GO:0042403	thyroid hormone metabolic process	GO_BiologicalProcess-EBI-UniProt-GOA_27.02.2019_00h00	0.0442554	0.00669643	[DUOX2, GCNT4, IYD]
GO:0045761	regulation of adenylate cyclase activity	GO_BiologicalProcess-EBI-UniProt-GOA_27.02.2019_00h00	0.0442554	0.00669643	[CACNA1C, CACNA1D, P2RY13]
GO:0051447	negative regulation of meiotic cell cycle	GO_BiologicalProcess-EBI-UniProt-GOA_27.02.2019_00h00	0.0442554	0.00669643	[MPEG1, NOS2, NPPC]
GO:0099623	regulation of cardiac muscle cell membrane repolarization	GO_BiologicalProcess-EBI-UniProt-GOA_27.02.2019_00h00	0.0442554	0.00669643	[CACNA1D, ERG, KCNE4]
GO:0099625	ventricular cardiac muscle cell membrane repolarization	GO_BiologicalProcess-EBI-UniProt-GOA_27.02.2019_00h00	0.0442554	0.00669643	[ERG, KCNE4, KCNJ5]
GO:1900746	regulation of vascular endothelial growth factor signaling pathway	GO_BiologicalProcess-EBI-UniProt-GOA_27.02.2019_00h00	0.0442554	0.00669643	[ADGRA2, SMOC2, XDH]
GO:1903429	regulation of cell maturation	GO_BiologicalProcess-EBI-UniProt-GOA_27.02.2019_00h00	0.0442554	0.00669643	[F9, NPPC, PTCH1]
KEGG:00512	Mucin type O-glycan biosynthesis	KEGG_27.02.2019	0.0442554	0.00669643	[GALNT15, GALNT5, GCNT4]
GO:0003205	cardiac chamber development	GO_BiologicalProcess-EBI-UniProt-GOA_27.02.2019_00h00	0.0442943	0.0223214	[COL11A1, FGF8, GREB1L, ID2, LRP2, MYL9, PROX1, SEMA3C, SLIT1, TBX2]
GO:0070527	platelet aggregation	GO_BiologicalProcess-EBI-UniProt-GOA_27.02.2019_00h00	0.0443632	0.0111607	[FGA, FGB, MYL9, P2RY12, PDGFRA]
GO:0043901	negative regulation of multi-organism process	GO_BiologicalProcess-EBI-UniProt-GOA_27.02.2019_00h00	0.0448094	0.0223214	[ACOD1, CD36, CDKN3, IGF1, NPPC, PROX1, REST, TRIM59, ZP2, ZP4]
GO:0000413	protein peptidyl-prolyl isomerization	GO_BiologicalProcess-EBI-UniProt-GOA_27.02.2019_00h00	0.0450481	0.00892857	[FKBP10, FKBP5, FKBP6, NKTR]
GO:0007129	synapsis	GO_BiologicalProcess-EBI-UniProt-GOA_27.02.2019_00h00	0.0450481	0.00892857	[DMC1, MAEL, MEI4, MSH4]
GO:0030261	chromosome condensation	GO_BiologicalProcess-EBI-UniProt-GOA_27.02.2019_00h00	0.0450481	0.00892857	[ACOD1, CDKN1A, ERN2, TOP2A]
GO:0036474	cell death in response to hydrogen peroxide	GO_BiologicalProcess-EBI-UniProt-GOA_27.02.2019_00h00	0.0450481	0.00892857	[ELK4, FOXO3, GPR37, PAWR]
GO:0061515	myeloid cell development	GO_BiologicalProcess-EBI-UniProt-GOA_27.02.2019_00h00	0.0453611	0.0133929	[ADGRF5, ATP6V0A4, FLVCR1, GPR68, SGCG, TET2]
GO:0003231	cardiac ventricle development	GO_BiologicalProcess-EBI-UniProt-GOA_27.02.2019_00h00	0.045362	0.0178571	[COL11A1, GREB1L, ID2, LRP2, MYL9, PROX1, SEMA3C, SLIT1]
GO:0003007	heart morphogenesis	GO_BiologicalProcess-EBI-UniProt-GOA_27.02.2019_00h00	0.0459742	0.0290179	[ANGPTL1, COL11A1, EFNA1, ELN, FGF8, ID2, LRP2, MYL9, PROX1, PTCH1, SEMA3C, SLIT1, TBX2]
GO:0051321	meiotic cell cycle	GO_BiologicalProcess-EBI-UniProt-GOA_27.02.2019_00h00	0.0459742	0.0290179	[ANGPTL2, CKS2, DDX4, DMC1, FKBP6, MAEL, MEI4, MPEG1, MSH4, NOS2, NPPC, TOP2A, ZNF318]
GO:0002066	columnar/cuboidal epithelial cell development	GO_BiologicalProcess-EBI-UniProt-GOA_27.02.2019_00h00	0.0460233	0.0111607	[CACNA1C, CDKN1A, MYO7A, ROS1, TET2]
GO:0006940	regulation of smooth muscle contraction	GO_BiologicalProcess-EBI-UniProt-GOA_27.02.2019_00h00	0.0460233	0.0111607	[F2R, KCNB2, KCNMA1, NMU, PTAFR]
GO:0140013	meiotic nuclear division	GO_BiologicalProcess-EBI-UniProt-GOA_27.02.2019_00h00	0.0464751	0.0223214	[ANGPTL2, CKS2, DDX4, DMC1, MAEL, MEI4, MPEG1, MSH4, NOS2, TOP2A]
GO:0021675	nerve development	GO_BiologicalProcess-EBI-UniProt-GOA_27.02.2019_00h00	0.0466016	0.0133929	[F9, HOXB3, LRIG1, PTCH1, SEMA3F, VCAM1]
GO:0003279	cardiac septum development	GO_BiologicalProcess-EBI-UniProt-GOA_27.02.2019_00h00	0.0466543	0.015625	[FGF8, ID2, LRP2, PROX1, SEMA3C, SLIT1, TBX2]
GO:0005903	brush border	GO_CellularComponent-EBI-UniProt-GOA_27.02.2019_00h00	0.0466543	0.015625	[ANGPTL2, ATP6V0A4, CD36, LRP2, MME, PLEC, SLC34A2]
GO:0014911	positive regulation of smooth muscle cell migration	GO_BiologicalProcess-EBI-UniProt-GOA_27.02.2019_00h00	0.0468085	0.00892857	[IGF1, PDGFD, POSTN, VTN]
GO:2001038	regulation of cellular response to drug	GO_BiologicalProcess-EBI-UniProt-GOA_27.02.2019_00h00	0.0468085	0.00892857	[ELK4, FOXO3, GPR37, PAWR]
GO:0009566	fertilization	GO_BiologicalProcess-EBI-UniProt-GOA_27.02.2019_00h00	0.0468816	0.0223214	[ANGPTL1, AREG, CACNA1H, CDKN1A, DUOX2, MAEL, RIMS1, ZP1, ZP2, ZP4]
GO:0003094	glomerular filtration	GO_BiologicalProcess-EBI-UniProt-GOA_27.02.2019_00h00	0.0468983	0.00669643	[ADGRF5, F2R, JCHAIN]
GO:0030318	melanocyte differentiation	GO_BiologicalProcess-EBI-UniProt-GOA_27.02.2019_00h00	0.0468983	0.00669643	[ADAMTS9, B3GALNT1, IGF1]
GO:0032373	positive regulation of sterol transport	GO_BiologicalProcess-EBI-UniProt-GOA_27.02.2019_00h00	0.0468983	0.00669643	[ABCA1, PLTP, PTCH1]
GO:0032376	positive regulation of cholesterol transport	GO_BiologicalProcess-EBI-UniProt-GOA_27.02.2019_00h00	0.0468983	0.00669643	[ABCA1, PLTP, PTCH1]
GO:0051953	negative regulation of amine transport	GO_BiologicalProcess-EBI-UniProt-GOA_27.02.2019_00h00	0.0468983	0.00669643	[DRD2, GRM7, P2RY12]
GO:0090196	regulation of chemokine secretion	GO_BiologicalProcess-EBI-UniProt-GOA_27.02.2019_00h00	0.0468983	0.00669643	[IL1RL1, LCP1, POSTN]
GO:1902547	regulation of cellular response to vascular endothelial growth factor stimulus	GO_BiologicalProcess-EBI-UniProt-GOA_27.02.2019_00h00	0.0468983	0.00669643	[ADGRA2, SMOC2, XDH]
GO:0035924	cellular response to vascular endothelial growth factor stimulus	GO_BiologicalProcess-EBI-UniProt-GOA_27.02.2019_00h00	0.0474267	0.0111607	[ADGRA2, PDGFRA, SMOC2, VCAM1, XDH]
GO:0010595	positive regulation of endothelial cell migration	GO_BiologicalProcess-EBI-UniProt-GOA_27.02.2019_00h00	0.0476768	0.015625	[ADGRA2, ANGPTL1, FGF16, HMOX1, PROX1, SMOC2, SPARC]
GO:0051591	response to cAMP	GO_BiologicalProcess-EBI-UniProt-GOA_27.02.2019_00h00	0.0476768	0.015625	[AREG, ATP6V0A4, DUOX2, PTAFR, SGCG, SPARC, THBD]
GO:0034614	cellular response to reactive oxygen species	GO_BiologicalProcess-EBI-UniProt-GOA_27.02.2019_00h00	0.0489704	0.0223214	[CD36, CDKN1A, ELK4, FOXO3, GPR37, MMP2, MMP9, PAWR, PDGFD, PDGFRA]
GO:0016859	cis-trans isomerase activity	GO_MolecularFunction-EBI-UniProt-GOA_27.02.2019_00h00	0.049167	0.00892857	[FKBP10, FKBP5, FKBP6, NKTR]
GO:1900274	regulation of phospholipase C activity	GO_BiologicalProcess-EBI-UniProt-GOA_27.02.2019_00h00	0.049167	0.00892857	[ESR1, P2RY12, PDGFRA, PTAFR]
GO:0048644	muscle organ morphogenesis	GO_BiologicalProcess-EBI-UniProt-GOA_27.02.2019_00h00	0.0495174	0.0133929	[COL11A1, COL3A1, LRP2, MYL9, MYLK, PROX1]
GO:0051899	membrane depolarization	GO_BiologicalProcess-EBI-UniProt-GOA_27.02.2019_00h00	0.0495174	0.0133929	[CACNA1C, CACNA1D, CACNA1H, CCK, CHRNA4, ERG]
GO:0005104	fibroblast growth factor receptor binding	GO_MolecularFunction-EBI-UniProt-GOA_27.02.2019_00h00	0.0499645	0.00669643	[FGF16, FGF5, FGF8]
GO:0008045	motor neuron axon guidance	GO_BiologicalProcess-EBI-UniProt-GOA_27.02.2019_00h00	0.0499645	0.00669643	[FGF8, SEMA3F, SLIT1]
GO:0030878	thyroid gland development	GO_BiologicalProcess-EBI-UniProt-GOA_27.02.2019_00h00	0.0499645	0.00669643	[DUOX2, FGF8, HOXB3]
GO:0036314	response to sterol	GO_BiologicalProcess-EBI-UniProt-GOA_27.02.2019_00h00	0.0499645	0.00669643	[ABCA1, PTCH1, SMAD2]
GO:0060045	positive regulation of cardiac muscle cell proliferation	GO_BiologicalProcess-EBI-UniProt-GOA_27.02.2019_00h00	0.0499645	0.00669643	[CDKN1A, GLI1, TBX2]
GO:0060740	prostate gland epithelium morphogenesis	GO_BiologicalProcess-EBI-UniProt-GOA_27.02.2019_00h00	0.0499645	0.00669643	[AREG, ESR1, TNC]
GO:0097205	renal filtration	GO_BiologicalProcess-EBI-UniProt-GOA_27.02.2019_00h00	0.0499645	0.00669643	[ADGRF5, F2R, JCHAIN]
GO:1902668	negative regulation of axon guidance	GO_BiologicalProcess-EBI-UniProt-GOA_27.02.2019_00h00	0.0499645	0.00669643	[SEMA3C, SEMA3F, SEMA5B]
